# Supplementary material for: Status and associations of transition shock among nursing students during clinical practice: A cross-sectional study
Source: PLoS One. 2025 Feb 4;20(2):e0313524. doi: 10.1371/journal.pone.0313524 (PMC11793765; doi:10.1371/journal.pone.0313524)
Supplement: S1 File — (XLSX) [file pone.0313524.s003.xlsx]

## Sheet: Additional file 3 The raw data
sex	Whether you are the only child	Per capita monthly household income	Current practice department	Internship duration	The first academic	Internship hospital level	Average number of evening shifts per month	Average number of night shifts per month	Student leadership experience	Attitudes towards the nursing profession	Is nursing your first choice for the college entrance examination	Development intention after graduation	TSS1	TSS2	TSS3	TSS4	TSS5	TSS6	TSS7	TSS8	TSS9	TSS10	TSS11	TSS12	TSS13	TSS14	TSS15	TSS16	TSS17	TSS18	total TSS	Conflict between theory and practice	overwork	Lack of social support	Interpersonal tension	Value confusion	discordant	Scale _1	Scale _2	Scale _3	Scale _4	Attitude_1	Attitude_2	Attitude_3	Attitude_4	Attitude_5	Development_1	Development_2	Development_3
male	Yes	5001-7500	operating room	20	Bachelor	tertiary hospitals	4	4	Yes	general	No	Further study	Agree	Agree	disagree	Agree	Agree	Agree	disagree	disagree	disagree	Agree	strongly agree	Agree	Agree	Agree	Agree	Agree	strongly disagree	disagree	48	8	9	4	9	15	3	1	0	0	0	0	0	1	0	0	0	1	0
male	Yes	5001-7500	medical department	24	Bachelor	tertiary hospitals	4	4	No	general	No	Nursing Clinical Specialist	Agree	Agree	Agree	Agree	Agree	Agree	Agree	Agree	Agree	Agree	Agree	Agree	Agree	Agree	Agree	Agree	Agree	Agree	54	9	9	6	9	15	6	0	0	1	0	0	0	1	0	0	1	0	0
female	No	5001-7500	operating room	20	Bachelor	tertiary hospitals	4	4	No	general	Yes	Nursing Clinical Specialist	Agree	Agree	disagree	Agree	Agree	Agree	Agree	disagree	disagree	Agree	Agree	disagree	disagree	Agree	Agree	Agree	Agree	disagree	48	8	9	5	8	13	5	0	0	1	0	0	0	1	0	0	1	0	0
female	Yes	5001-7500	medical department	23	Bachelor	tertiary hospitals	4	4	Yes	adore	Yes	Further study	Agree	Agree	Agree	Agree	disagree	Agree	disagree	Agree	disagree	Agree	disagree	disagree	Agree	disagree	disagree	disagree	disagree	disagree	44	9	8	5	7	11	4	1	0	0	0	1	0	0	0	0	0	1	0
female	No	2500-5000	medical department	36	Bachelor	tertiary hospitals	6	4	No	general	No	Further study	Agree	Agree	Agree	Agree	Agree	strongly agree	disagree	disagree	disagree	disagree	disagree	Agree	Agree	disagree	disagree	disagree	Agree	Agree	47	9	10	4	6	12	6	0	1	0	0	0	0	1	0	0	0	1	0
female	No	5001-7500	operating room	22	Bachelor	tertiary hospitals	4	4	No	like	Yes	Nursing Clinical Specialist	disagree	disagree	disagree	disagree	disagree	disagree	disagree	disagree	disagree	disagree	disagree	disagree	disagree	disagree	disagree	disagree	disagree	disagree	36	6	6	4	6	10	4	0	0	1	0	0	1	0	0	0	1	0	0
female	Yes	2500-5000	operating room	4	Bachelor	tertiary hospitals	3	3	Yes	general	No	undetermined	disagree	disagree	disagree	strongly agree	Agree	Agree	Agree	disagree	disagree	Agree	Agree	Agree	Agree	Agree	strongly agree	strongly agree	strongly agree	disagree	52	6	10	5	8	17	6	0	0	1	0	0	0	1	0	0	0	0	0
female	No	2500-5000	operating room	5	Bachelor	tertiary hospitals	5	4	Yes	general	No	Nursing Clinical Specialist	Agree	Agree	disagree	Agree	disagree	Agree	Agree	Agree	Agree	Agree	Agree	disagree	Agree	disagree	Agree	Agree	Agree	Agree	50	8	8	6	9	13	6	1	0	0	0	0	0	1	0	0	1	0	0
female	Yes	2500-5000	operating room	20	Bachelor	tertiary hospitals	4	4	No	general	No	Further study	Agree	Agree	disagree	Agree	disagree	strongly agree	disagree	Agree	Agree	disagree	strongly disagree	Agree	disagree	Agree	Agree	Agree	disagree	disagree	46	8	9	5	6	14	4	1	0	0	0	0	0	1	0	0	0	1	0
female	No	2500-5000	operating room	4	Bachelor	tertiary hospitals	2	2	No	like	Yes	Nursing Clinical Specialist	Agree	Agree	Agree	Agree	Agree	Agree	Agree	Agree	disagree	disagree	disagree	disagree	Agree	Agree	Agree	Agree	Agree	Agree	50	9	9	6	6	14	6	0	0	1	0	0	1	0	0	0	1	0	0
male	No	＞7500	others	42	Bachelor	tertiary hospitals	4	4	Yes	dislike	No	switch to another job	Agree	Agree	Agree	strongly agree	Agree	Agree	Agree	strongly agree	strongly agree	Agree	strongly disagree	Agree	Agree	strongly agree	Agree	Agree	Agree	Agree	56	9	10	7	8	16	6	1	0	0	0	0	0	0	1	0	0	0	0
female	No	＜2500	surgical department	28	Bachelor	tertiary hospitals	4	4	No	dislike	No	nursing education	Agree	disagree	disagree	strongly agree	strongly agree	strongly agree	strongly agree	strongly agree	Agree	Agree	Agree	strongly agree	strongly agree	Agree	strongly agree	strongly agree	disagree	disagree	59	7	12	8	9	19	4	1	0	0	0	0	0	0	1	0	0	0	1
female	No	＜2500	surgical department	24	Bachelor	tertiary hospitals	4	4	Yes	like	No	Nursing Clinical Specialist	disagree	disagree	disagree	Agree	Agree	Agree	Agree	strongly agree	disagree	Agree	Agree	Agree	disagree	disagree	disagree	disagree	disagree	disagree	45	6	9	7	8	11	4	0	1	0	0	0	1	0	0	0	1	0	0
female	No	5001-7500	surgical department	24	Bachelor	tertiary hospitals	4	4	Yes	general	Yes	Nursing Clinical Specialist	Agree	Agree	Agree	Agree	strongly agree	strongly agree	strongly agree	disagree	strongly agree	strongly agree	disagree	strongly agree	strongly agree	disagree	disagree	Agree	strongly disagree	strongly disagree	53	9	11	6	10	15	2	0	0	1	0	0	0	1	0	0	1	0	0
female	No	＜2500	surgical department	4	Bachelor	tertiary hospitals	4	4	No	general	Yes	Further study	disagree	Agree	disagree	Agree	disagree	Agree	disagree	Agree	Agree	Agree	Agree	Agree	disagree	disagree	Agree	disagree	disagree	disagree	45	7	8	5	9	12	4	0	1	0	0	0	0	1	0	0	0	1	0
female	No	＜2500	obstetrics and gynecology department	2	Bachelor	tertiary hospitals	4	4	No	like	No	undetermined	Agree	Agree	Agree	Agree	Agree	strongly agree	disagree	disagree	disagree	Agree	disagree	Agree	disagree	disagree	Agree	Agree	Agree	Agree	49	9	10	4	7	13	6	1	0	0	0	0	1	0	0	0	0	0	0
female	No	2500-5000	obstetrics and gynecology department	40	Bachelor	tertiary hospitals	3	3	No	general	No	Further study	Agree	disagree	disagree	Agree	Agree	disagree	disagree	Agree	Agree	disagree	Agree	Agree	Agree	Agree	Agree	Agree	disagree	Agree	48	7	8	5	8	15	5	1	0	0	0	0	0	1	0	0	0	1	0
female	Yes	5001-7500	surgical department	34	Bachelor	tertiary hospitals	4	4	Yes	like	No	Nursing Clinical Specialist	disagree	disagree	disagree	Agree	disagree	disagree	strongly disagree	strongly disagree	disagree	disagree	Agree	disagree	disagree	disagree	disagree	disagree	disagree	disagree	36	6	7	2	7	10	4	0	1	0	0	0	1	0	0	0	1	0	0
female	No	＜2500	medical department	4	College	tertiary hospitals	2	2	Yes	adore	Yes	Nursing Clinical Specialist	strongly disagree	strongly disagree	strongly disagree	strongly agree	Agree	disagree	strongly disagree	strongly agree	disagree	disagree	Agree	disagree	disagree	disagree	disagree	disagree	disagree	disagree	38	3	9	5	7	10	4	0	0	0	1	1	0	0	0	0	1	0	0
female	No	2500-5000	surgical department	22	Bachelor	tertiary hospitals	3	2	Yes	general	No	undetermined	disagree	disagree	disagree	Agree	Agree	Agree	disagree	disagree	Agree	strongly agree	disagree	Agree	Agree	Agree	Agree	Agree	disagree	Agree	48	6	9	4	9	15	5	0	0	1	0	0	0	1	0	0	0	0	0
male	No	5001-7500	medical department	22	Bachelor	tertiary hospitals	4	4	Yes	like	Yes	Nursing Clinical Specialist	Agree	Agree	disagree	Agree	Agree	Agree	disagree	Agree	disagree	disagree	disagree	Agree	Agree	disagree	Agree	Agree	disagree	Agree	47	8	9	5	6	14	5	0	0	1	0	0	1	0	0	0	1	0	0
female	No	2500-5000	emergency department/ICU	2	Bachelor	tertiary hospitals	1	1	Yes	general	No	Nursing Clinical Specialist	Agree	Agree	disagree	disagree	Agree	Agree	disagree	Agree	Agree	disagree	disagree	disagree	Agree	disagree	Agree	Agree	Agree	disagree	46	8	8	5	7	13	5	0	1	0	0	0	0	1	0	0	1	0	0
female	No	2500-5000	emergency department/ICU	4	Bachelor	tertiary hospitals	5	5	Yes	general	No	Nursing Clinical Specialist	disagree	Agree	Agree	Agree	Agree	Agree	Agree	Agree	Agree	Agree	Agree	Agree	Agree	Agree	Agree	Agree	Agree	Agree	53	8	9	6	9	15	6	0	1	0	0	0	0	1	0	0	1	0	0
female	No	5001-7500	surgical department	19	Bachelor	tertiary hospitals	4	2	Yes	like	No	Nursing Clinical Specialist	Agree	disagree	Agree	Agree	Agree	disagree	disagree	disagree	disagree	Agree	disagree	Agree	Agree	disagree	disagree	Agree	disagree	disagree	44	8	8	4	7	13	4	0	1	0	0	0	1	0	0	0	1	0	0
female	No	5001-7500	surgical department	26	Bachelor	tertiary hospitals	2	2	Yes	general	No	Further study	Agree	disagree	strongly disagree	Agree	strongly agree	strongly agree	strongly disagree	strongly disagree	strongly agree	disagree	strongly disagree	Agree	Agree	Agree	Agree	Agree	strongly disagree	strongly disagree	43	6	11	2	7	15	2	0	0	1	0	0	0	1	0	0	0	1	0
female	No	5001-7500	surgical department	4	Bachelor	tertiary hospitals	3	3	Yes	general	No	Nursing Clinical Specialist	Agree	Agree	Agree	Agree	Agree	Agree	disagree	disagree	disagree	Agree	disagree	Agree	disagree	disagree	Agree	Agree	disagree	disagree	46	9	9	4	7	13	4	0	0	1	0	0	0	1	0	0	1	0	0
male	No	＜2500	surgical department	4	Bachelor	tertiary hospitals	4	4	Yes	like	Yes	Nursing Clinical Specialist	Agree	strongly agree	strongly agree	strongly agree	disagree	disagree	disagree	strongly disagree	disagree	disagree	disagree	disagree	disagree	disagree	disagree	disagree	disagree	strongly disagree	41	11	8	3	6	10	3	0	1	0	0	0	1	0	0	0	1	0	0
female	No	＜2500	emergency department/ICU	4	Bachelor	tertiary hospitals	4	4	Yes	general	No	Nursing Clinical Specialist	Agree	Agree	Agree	Agree	Agree	Agree	Agree	Agree	Agree	Agree	Agree	Agree	Agree	disagree	Agree	Agree	Agree	Agree	53	9	9	6	9	14	6	0	1	0	0	0	0	1	0	0	1	0	0
female	Yes	2500-5000	others	16	Bachelor	tertiary hospitals	4	4	No	like	No	Further study	strongly agree	Agree	Agree	strongly agree	disagree	strongly agree	disagree	disagree	Agree	strongly agree	Agree	disagree	disagree	strongly disagree	disagree	Agree	Agree	strongly disagree	48	10	10	4	10	10	4	0	1	0	0	0	1	0	0	0	0	1	0
female	No	＜2500	emergency department/ICU	4	Bachelor	tertiary hospitals	5	4	No	general	No	Nursing Clinical Specialist	strongly agree	Agree	disagree	strongly agree	Agree	Agree	Agree	Agree	Agree	Agree	Agree	disagree	disagree	disagree	Agree	strongly agree	Agree	disagree	52	9	10	6	9	13	5	0	1	0	0	0	0	1	0	0	1	0	0
female	Yes	2500-5000	emergency department/ICU	40	Bachelor	tertiary hospitals	4	4	Yes	dislike	No	undetermined	Agree	Agree	Agree	Agree	Agree	Agree	Agree	Agree	Agree	Agree	Agree	Agree	Agree	Agree	Agree	Agree	Agree	Agree	54	9	9	6	9	15	6	0	1	0	0	0	0	0	1	0	0	0	0
female	Yes	2500-5000	surgical department	4	College	tertiary hospitals	5	5	Yes	like	Yes	Further study	Agree	Agree	Agree	strongly agree	disagree	strongly agree	Agree	disagree	Agree	Agree	Agree	Agree	Agree	disagree	disagree	Agree	disagree	strongly disagree	49	9	10	5	9	13	3	0	0	0	1	0	1	0	0	0	0	1	0
female	No	＞7500	surgical department	4	Bachelor	tertiary hospitals	4	4	Yes	general	Yes	Further study	strongly agree	disagree	disagree	Agree	Agree	Agree	disagree	disagree	disagree	disagree	disagree	strongly agree	Agree	disagree	disagree	Agree	Agree	strongly disagree	45	8	9	4	6	14	4	1	0	0	0	0	0	1	0	0	0	1	0
male	No	2500-5000	operating room	4	Bachelor	tertiary hospitals	4	4	No	like	No	Nursing Clinical Specialist	Agree	Agree	disagree	disagree	disagree	Agree	disagree	disagree	disagree	disagree	strongly agree	disagree	disagree	strongly disagree	disagree	disagree	disagree	strongly disagree	39	8	7	4	8	9	3	1	0	0	0	0	1	0	0	0	1	0	0
female	Yes	2500-5000	emergency department/ICU	25	Bachelor	tertiary hospitals	6	6	Yes	like	No	undetermined	Agree	disagree	disagree	Agree	disagree	strongly agree	Agree	Agree	disagree	disagree	disagree	disagree	disagree	disagree	disagree	disagree	disagree	disagree	42	7	9	6	6	10	4	0	1	0	0	0	1	0	0	0	0	0	0
female	No	2500-5000	surgical department	39	Bachelor	tertiary hospitals	6	4	Yes	adore	Yes	Nursing Clinical Specialist	disagree	disagree	strongly disagree	disagree	disagree	Agree	disagree	disagree	disagree	disagree	disagree	disagree	disagree	strongly disagree	strongly disagree	strongly disagree	strongly disagree	strongly disagree	31	5	7	4	6	7	2	1	0	0	0	1	0	0	0	0	1	0	0
female	Yes	＞7500	surgical department	14	Bachelor	tertiary hospitals	4	4	Yes	dislike	No	switch to another job	Agree	disagree	disagree	Agree	Agree	strongly agree	disagree	disagree	Agree	disagree	disagree	Agree	disagree	Agree	disagree	Agree	disagree	disagree	45	7	10	4	7	13	4	1	0	0	0	0	0	0	1	0	0	0	0
female	No	＜2500	emergency department/ICU	4	Bachelor	tertiary hospitals	6	5	Yes	general	Yes	Further study	Agree	disagree	strongly disagree	Agree	disagree	Agree	disagree	strongly disagree	disagree	disagree	disagree	Agree	disagree	disagree	disagree	Agree	disagree	disagree	39	6	8	3	6	12	4	0	1	0	0	0	0	1	0	0	0	1	0
female	No	2500-5000	emergency department/ICU	4	Bachelor	tertiary hospitals	5	5	Yes	general	No	Nursing Clinical Specialist	Agree	Agree	disagree	strongly agree	strongly agree	Agree	Agree	strongly agree	strongly agree	disagree	disagree	Agree	strongly agree	Agree	Agree	Agree	disagree	Agree	55	8	11	7	8	16	5	0	1	0	0	0	0	1	0	0	1	0	0
female	No	2500-5000	emergency department/ICU	25	Bachelor	tertiary hospitals	6	4	No	general	Yes	Nursing Clinical Specialist	Agree	Agree	strongly disagree	Agree	disagree	disagree	disagree	disagree	disagree	disagree	disagree	disagree	disagree	disagree	disagree	disagree	disagree	disagree	38	7	7	4	6	10	4	0	1	0	0	0	0	1	0	0	1	0	0
female	No	＜2500	pediatric department	20	Bachelor	tertiary hospitals	4	4	No	like	Yes	Further study	Agree	Agree	Agree	Agree	Agree	Agree	disagree	disagree	disagree	Agree	Agree	disagree	Agree	disagree	Agree	Agree	Agree	disagree	48	9	9	4	8	13	5	0	1	0	0	0	1	0	0	0	0	1	0
female	Yes	5001-7500	surgical department	34	College	tertiary hospitals	4	4	Yes	like	Yes	Further study	Agree	Agree	Agree	Agree	Agree	Agree	Agree	disagree	disagree	Agree	disagree	disagree	Agree	disagree	Agree	disagree	Agree	disagree	47	9	9	5	7	12	5	0	0	0	1	0	1	0	0	0	0	1	0
female	Yes	2500-5000	others	4	College	tertiary hospitals	4	4	No	general	Yes	Nursing Clinical Specialist	strongly agree	strongly agree	strongly agree	Agree	strongly agree	Agree	strongly agree	strongly agree	disagree	disagree	disagree	disagree	disagree	disagree	Agree	Agree	Agree	Agree	54	12	10	8	6	12	6	0	0	0	1	0	0	1	0	0	1	0	0
female	Yes	5001-7500	surgical department	3	College	tertiary hospitals	3	3	Yes	like	Yes	Further study	Agree	Agree	Agree	Agree	disagree	Agree	disagree	disagree	disagree	disagree	disagree	Agree	Agree	disagree	disagree	Agree	disagree	strongly disagree	43	9	8	4	6	13	3	0	0	0	1	0	1	0	0	0	0	1	0
female	No	2500-5000	surgical department	38	Bachelor	tertiary hospitals	3	2	No	adore	No	Further study	Agree	disagree	disagree	disagree	disagree	disagree	strongly disagree	disagree	disagree	disagree	Agree	disagree	disagree	strongly disagree	disagree	Agree	disagree	strongly disagree	36	7	6	3	7	10	3	0	1	0	0	1	0	0	0	0	0	1	0
female	No	＜2500	medical department	2	College	tertiary hospitals	4	4	Yes	adore	Yes	Nursing Clinical Specialist	Agree	Agree	strongly disagree	strongly disagree	disagree	strongly agree	disagree	disagree	strongly disagree	disagree	Agree	disagree	disagree	strongly disagree	strongly disagree	strongly disagree	strongly disagree	strongly disagree	33	7	7	4	6	7	2	0	0	0	1	1	0	0	0	0	1	0	0
female	No	＞7500	surgical department	43	College	tertiary hospitals	4	4	Yes	general	Yes	Further study	disagree	disagree	disagree	strongly agree	Agree	Agree	disagree	Agree	Agree	disagree	disagree	disagree	disagree	disagree	disagree	disagree	disagree	disagree	42	6	10	5	7	10	4	0	0	0	1	0	0	1	0	0	0	1	0
female	No	＞7500	surgical department	36	College	tertiary hospitals	4	4	Yes	adore	Yes	Nursing Clinical Specialist	Agree	disagree	disagree	Agree	disagree	Agree	disagree	disagree	disagree	disagree	Agree	strongly disagree	disagree	disagree	disagree	disagree	disagree	disagree	39	7	8	4	7	9	4	0	0	0	1	1	0	0	0	0	1	0	0
female	Yes	5001-7500	pediatric department	20	Bachelor	tertiary hospitals	4	4	Yes	like	No	Nursing Clinical Specialist	Agree	Agree	disagree	Agree	disagree	Agree	disagree	disagree	disagree	disagree	Agree	Agree	disagree	disagree	Agree	Agree	disagree	strongly disagree	43	8	8	4	7	13	3	0	1	0	0	0	1	0	0	0	1	0	0
female	No	＜2500	surgical department	40	Bachelor	tertiary hospitals	4	4	Yes	like	No	Nursing Clinical Specialist	strongly agree	strongly agree	strongly agree	strongly agree	strongly agree	strongly agree	strongly agree	strongly agree	strongly agree	Agree	Agree	Agree	Agree	Agree	Agree	Agree	Agree	Agree	63	12	12	8	10	15	6	0	1	0	0	0	1	0	0	0	1	0	0
female	No	2500-5000	surgical department	3	Bachelor	tertiary hospitals	4	4	No	general	No	Nursing Clinical Specialist	Agree	Agree	Agree	Agree	Agree	Agree	Agree	Agree	Agree	Agree	Agree	disagree	disagree	disagree	disagree	disagree	disagree	disagree	47	9	9	6	9	10	4	0	1	0	0	0	0	1	0	0	1	0	0
female	No	2500-5000	obstetrics and gynecology department	4	College	tertiary hospitals	2	2	No	dislike	No	undetermined	Agree	Agree	disagree	disagree	Agree	Agree	Agree	Agree	Agree	Agree	Agree	Agree	Agree	Agree	strongly agree	strongly agree	Agree	Agree	54	8	8	6	9	17	6	0	0	0	1	0	0	0	1	0	0	0	0
female	Yes	2500-5000	others	36	College	tertiary hospitals	4	4	No	like	Yes	Nursing Clinical Specialist	strongly agree	strongly agree	strongly agree	strongly agree	Agree	Agree	Agree	disagree	disagree	disagree	disagree	disagree	disagree	disagree	Agree	Agree	Agree	disagree	50	12	10	5	6	12	5	0	0	0	1	0	1	0	0	0	1	0	0
female	No	2500-5000	medical department	36	College	tertiary hospitals	4	4	Yes	like	Yes	Further study	Agree	strongly agree	Agree	strongly agree	Agree	strongly agree	Agree	Agree	disagree	Agree	Agree	Agree	Agree	disagree	Agree	Agree	Agree	disagree	54	10	11	6	8	14	5	0	0	0	1	0	1	0	0	0	0	1	0
female	Yes	＜2500	surgical department	23	College	tertiary hospitals	4	2	No	general	No	Further study	Agree	Agree	disagree	Agree	disagree	strongly agree	Agree	Agree	disagree	Agree	Agree	disagree	Agree	Agree	Agree	Agree	Agree	Agree	51	8	9	6	8	14	6	0	0	0	1	0	0	1	0	0	0	1	0
female	No	5001-7500	surgical department	3	Bachelor	tertiary hospitals	0	0	Yes	general	No	Nursing Clinical Specialist	strongly agree	Agree	disagree	Agree	Agree	strongly agree	disagree	disagree	disagree	Agree	Agree	strongly agree	Agree	disagree	disagree	Agree	disagree	disagree	49	9	10	4	8	14	4	0	0	1	0	0	0	1	0	0	1	0	0
female	No	5001-7500	surgical department	21	College	tertiary hospitals	4	4	Yes	like	No	nursing education	Agree	disagree	disagree	strongly agree	Agree	Agree	disagree	disagree	disagree	disagree	Agree	Agree	Agree	Agree	Agree	Agree	disagree	Agree	48	7	10	4	7	15	5	0	0	0	1	0	1	0	0	0	0	0	1
female	Yes	2500-5000	surgical department	28	Bachelor	tertiary hospitals	4	4	Yes	general	No	Nursing Clinical Specialist	Agree	Agree	disagree	Agree	Agree	Agree	Agree	Agree	Agree	Agree	Agree	Agree	Agree	Agree	Agree	Agree	Agree	Agree	53	8	9	6	9	15	6	0	0	1	0	0	0	1	0	0	1	0	0
female	No	2500-5000	surgical department	19	Bachelor	tertiary hospitals	4	4	No	strongly dislike	Yes	switch to another job	Agree	Agree	strongly agree	Agree	Agree	Agree	strongly agree	disagree	Agree	disagree	Agree	strongly agree	strongly agree	Agree	strongly agree	Agree	Agree	Agree	57	10	9	6	8	18	6	0	1	0	0	0	0	0	0	1	0	0	0
female	Yes	2500-5000	surgical department	40	Bachelor	tertiary hospitals	4	4	Yes	like	No	others	Agree	disagree	disagree	Agree	disagree	Agree	Agree	Agree	disagree	disagree	disagree	disagree	disagree	disagree	disagree	Agree	disagree	disagree	42	7	8	6	6	11	4	0	0	1	0	0	1	0	0	0	0	0	0
female	No	2500-5000	medical department	36	College	tertiary hospitals	4	4	Yes	like	Yes	Further study	Agree	Agree	Agree	disagree	disagree	Agree	disagree	strongly disagree	disagree	Agree	Agree	Agree	Agree	disagree	Agree	Agree	disagree	disagree	45	9	7	3	8	14	4	0	0	0	1	0	1	0	0	0	0	1	0
female	No	＜2500	surgical department	23	College	tertiary hospitals	4	4	Yes	general	No	Further study	strongly agree	strongly agree	strongly agree	Agree	strongly agree	strongly agree	strongly agree	Agree	strongly agree	strongly agree	strongly agree	strongly agree	strongly agree	strongly agree	strongly agree	strongly agree	strongly agree	strongly agree	70	12	11	7	12	20	8	0	0	0	1	0	0	1	0	0	0	1	0
female	No	2500-5000	obstetrics and gynecology department	43	College	tertiary hospitals	4	1	No	general	Yes	undetermined	disagree	disagree	disagree	disagree	disagree	disagree	disagree	disagree	disagree	disagree	disagree	disagree	disagree	disagree	disagree	disagree	disagree	disagree	36	6	6	4	6	10	4	0	0	1	0	0	0	1	0	0	0	0	0
female	No	2500-5000	pediatric department	40	College	tertiary hospitals	4	4	No	like	Yes	Further study	Agree	Agree	Agree	Agree	Agree	Agree	Agree	Agree	disagree	Agree	strongly agree	disagree	strongly agree	disagree	disagree	disagree	disagree	Agree	50	9	9	6	9	12	5	0	0	0	1	0	1	0	0	0	0	1	0
female	No	2500-5000	pediatric department	40	College	tertiary hospitals	4	4	Yes	like	Yes	undetermined	disagree	disagree	disagree	disagree	disagree	Agree	Agree	disagree	Agree	Agree	disagree	strongly agree	Agree	disagree	Agree	Agree	Agree	Agree	47	6	7	5	8	15	6	0	0	0	1	0	1	0	0	0	0	0	0
female	No	＞7500	surgical department	26	Bachelor	tertiary hospitals	4	4	Yes	general	No	Further study	disagree	disagree	disagree	Agree	disagree	Agree	disagree	Agree	Agree	Agree	Agree	Agree	Agree	disagree	Agree	disagree	Agree	disagree	46	6	8	5	9	13	5	0	0	1	0	0	0	1	0	0	0	1	0
female	Yes	＞7500	surgical department	27	Bachelor	tertiary hospitals	4	4	Yes	general	Yes	undetermined	strongly disagree	strongly disagree	strongly disagree	strongly disagree	Agree	Agree	strongly disagree	Agree	Agree	disagree	disagree	Agree	Agree	disagree	Agree	Agree	strongly disagree	disagree	38	3	7	4	7	14	3	0	0	1	0	0	0	1	0	0	0	0	0
female	No	2500-5000	medical department	38	College	tertiary hospitals	8	2	No	like	Yes	Further study	Agree	Agree	disagree	disagree	disagree	disagree	disagree	disagree	disagree	disagree	disagree	disagree	disagree	disagree	disagree	disagree	disagree	disagree	38	8	6	4	6	10	4	0	0	0	1	0	1	0	0	0	0	1	0
female	Yes	2500-5000	medical department	40	Bachelor	tertiary hospitals	4	3	Yes	general	No	Further study	Agree	Agree	Agree	Agree	Agree	Agree	disagree	disagree	disagree	Agree	disagree	disagree	disagree	disagree	disagree	disagree	disagree	disagree	43	9	9	4	7	10	4	1	0	0	0	0	0	1	0	0	0	1	0
female	Yes	＜2500	medical department	26	Bachelor	tertiary hospitals	4	4	No	like	No	Nursing Clinical Specialist	Agree	Agree	Agree	Agree	Agree	Agree	Agree	Agree	disagree	disagree	disagree	disagree	disagree	disagree	disagree	disagree	disagree	disagree	44	9	9	6	6	10	4	0	0	1	0	0	1	0	0	0	1	0	0
female	No	＞7500	emergency department/ICU	23	College	tertiary hospitals	4	4	No	general	No	Further study	Agree	Agree	Agree	Agree	Agree	Agree	Agree	Agree	disagree	Agree	Agree	disagree	disagree	Agree	Agree	Agree	Agree	Agree	51	9	9	6	8	13	6	0	0	0	1	0	0	1	0	0	0	1	0
female	No	2500-5000	medical department	25	Bachelor	tertiary hospitals	0	0	Yes	like	No	Further study	Agree	disagree	strongly disagree	strongly agree	strongly agree	Agree	disagree	strongly disagree	disagree	disagree	disagree	Agree	disagree	disagree	Agree	Agree	disagree	disagree	43	6	11	3	6	13	4	0	0	1	0	0	1	0	0	0	0	1	0
female	Yes	＞7500	obstetrics and gynecology department	18	Bachelor	tertiary hospitals	4	4	Yes	general	No	nursing education	disagree	disagree	disagree	disagree	strongly agree	strongly agree	strongly agree	strongly agree	strongly agree	strongly agree	disagree	strongly agree	strongly agree	strongly agree	strongly agree	strongly agree	disagree	Agree	59	6	10	8	10	20	5	1	0	0	0	0	0	1	0	0	0	0	1
female	No	＜2500	emergency department/ICU	3	College	tertiary hospitals	4	4	Yes	general	Yes	undetermined	Agree	disagree	disagree	strongly agree	Agree	Agree	disagree	Agree	strongly agree	Agree	Agree	Agree	Agree	disagree	Agree	strongly agree	Agree	disagree	52	7	10	5	10	15	5	0	0	0	1	0	0	1	0	0	0	0	0
female	No	2500-5000	medical department	6	College	tertiary hospitals	4	2	Yes	general	No	Further study	strongly agree	Agree	disagree	strongly agree	Agree	Agree	disagree	disagree	Agree	Agree	Agree	Agree	Agree	Agree	Agree	Agree	Agree	Agree	53	9	10	4	9	15	6	0	0	0	1	0	0	1	0	0	0	1	0
female	No	＜2500	others	22	College	tertiary hospitals	3	3	Yes	like	Yes	Nursing Clinical Specialist	Agree	Agree	disagree	Agree	disagree	Agree	disagree	strongly disagree	strongly disagree	strongly disagree	Agree	disagree	strongly disagree	strongly disagree	strongly disagree	Agree	Agree	Agree	38	8	8	3	5	8	6	0	0	0	1	0	1	0	0	0	1	0	0
female	Yes	＞7500	surgical department	32	Bachelor	tertiary hospitals	7	4	No	like	Yes	Nursing Clinical Specialist	Agree	disagree	disagree	Agree	Agree	Agree	strongly disagree	strongly disagree	disagree	disagree	Agree	disagree	Agree	disagree	Agree	disagree	Agree	disagree	42	7	9	2	7	12	5	0	0	1	0	0	1	0	0	0	1	0	0
female	No	2500-5000	medical department	37	College	tertiary hospitals	4	1	Yes	like	No	Further study	strongly agree	strongly agree	Agree	strongly agree	disagree	Agree	Agree	Agree	disagree	Agree	Agree	disagree	disagree	Agree	Agree	Agree	Agree	disagree	52	11	9	6	8	13	5	0	0	0	1	0	1	0	0	0	0	1	0
female	No	2500-5000	pediatric department	40	College	tertiary hospitals	4	4	No	like	Yes	Nursing Clinical Specialist	Agree	Agree	Agree	Agree	Agree	Agree	Agree	Agree	disagree	Agree	Agree	disagree	strongly agree	disagree	disagree	disagree	disagree	Agree	49	9	9	6	8	12	5	0	0	0	1	0	1	0	0	0	1	0	0
female	No	＞7500	surgical department	4	Bachelor	tertiary hospitals	4	1	Yes	general	No	Further study	Agree	disagree	disagree	disagree	disagree	Agree	disagree	disagree	disagree	disagree	disagree	Agree	disagree	Agree	disagree	Agree	disagree	disagree	41	7	7	4	6	13	4	0	1	0	0	0	0	1	0	0	0	1	0
male	No	＜2500	others	36	College	tertiary hospitals	4	4	Yes	like	Yes	Further study	Agree	disagree	disagree	disagree	disagree	Agree	Agree	strongly disagree	Agree	strongly disagree	disagree	strongly agree	strongly agree	disagree	disagree	disagree	disagree	disagree	42	7	7	4	6	14	4	0	0	0	1	0	1	0	0	0	0	1	0
female	No	2500-5000	surgical department	3	Bachelor	tertiary hospitals	0	0	Yes	general	No	switch to another job	Agree	disagree	disagree	Agree	strongly agree	Agree	strongly agree	disagree	disagree	strongly disagree	strongly disagree	disagree	Agree	disagree	Agree	strongly agree	disagree	Agree	46	7	10	6	4	14	5	0	1	0	0	0	0	1	0	0	0	0	0
female	No	5001-7500	medical department	4	Bachelor	tertiary hospitals	4	4	Yes	general	Yes	Further study	Agree	disagree	disagree	Agree	strongly agree	strongly agree	Agree	disagree	Agree	disagree	Agree	Agree	Agree	disagree	disagree	disagree	disagree	disagree	47	7	11	5	8	12	4	0	0	1	0	0	0	1	0	0	0	1	0
female	No	5001-7500	surgical department	10	Bachelor	tertiary hospitals	2	1	No	general	No	undetermined	Agree	disagree	Agree	Agree	Agree	Agree	disagree	disagree	disagree	Agree	disagree	Agree	Agree	disagree	Agree	Agree	disagree	disagree	46	8	9	4	7	14	4	0	1	0	0	0	0	1	0	0	0	0	0
female	Yes	2500-5000	medical department	37	College	tertiary hospitals	4	2	Yes	general	Yes	Nursing Clinical Specialist	Agree	Agree	disagree	strongly agree	Agree	Agree	Agree	Agree	Agree	Agree	strongly agree	strongly agree	Agree	Agree	Agree	Agree	Agree	Agree	56	8	10	6	10	16	6	0	0	0	1	0	0	1	0	0	1	0	0
female	No	2500-5000	medical department	3	College	tertiary hospitals	4	4	Yes	like	Yes	Nursing Clinical Specialist	disagree	disagree	disagree	disagree	Agree	Agree	disagree	disagree	disagree	disagree	disagree	disagree	disagree	disagree	disagree	disagree	disagree	disagree	38	6	8	4	6	10	4	0	0	0	1	0	1	0	0	0	1	0	0
female	Yes	2500-5000	obstetrics and gynecology department	4	College	tertiary hospitals	5	2	No	general	Yes	Nursing Clinical Specialist	Agree	Agree	disagree	Agree	disagree	disagree	disagree	disagree	disagree	disagree	disagree	disagree	disagree	disagree	disagree	disagree	disagree	disagree	39	8	7	4	6	10	4	0	0	0	1	0	0	1	0	0	1	0	0
female	No	2500-5000	emergency department/ICU	4	Bachelor	tertiary hospitals	4	4	Yes	general	No	undetermined	Agree	disagree	disagree	Agree	Agree	Agree	Agree	Agree	Agree	Agree	Agree	Agree	Agree	Agree	Agree	Agree	Agree	Agree	52	7	9	6	9	15	6	0	1	0	0	0	0	1	0	0	0	0	0
male	Yes	＞7500	operating room	5	Bachelor	tertiary hospitals	10	1	Yes	adore	Yes	undetermined	strongly agree	strongly agree	strongly agree	strongly agree	disagree	Agree	disagree	strongly disagree	strongly disagree	strongly disagree	strongly disagree	Agree	strongly disagree	strongly disagree	disagree	strongly disagree	disagree	strongly disagree	38	12	9	3	3	8	3	0	0	1	0	1	0	0	0	0	0	0	0
female	No	＜2500	others	4	College	tertiary hospitals	4	4	Yes	adore	Yes	Further study	strongly disagree	strongly disagree	strongly disagree	strongly disagree	strongly disagree	strongly disagree	strongly disagree	strongly disagree	strongly disagree	strongly disagree	strongly disagree	strongly disagree	strongly disagree	strongly disagree	strongly disagree	strongly disagree	strongly disagree	strongly disagree	18	3	3	2	3	5	2	0	0	0	1	1	0	0	0	0	0	1	0
female	No	＜2500	medical department	4	College	tertiary hospitals	4	4	Yes	general	Yes	Nursing Clinical Specialist	Agree	Agree	Agree	Agree	Agree	Agree	Agree	disagree	disagree	disagree	disagree	disagree	disagree	disagree	disagree	disagree	disagree	disagree	43	9	9	5	6	10	4	0	0	0	1	0	0	1	0	0	1	0	0
female	No	＜2500	pediatric department	25	College	tertiary hospitals	4	3	No	general	Yes	Further study	Agree	disagree	disagree	Agree	Agree	Agree	disagree	disagree	disagree	disagree	Agree	Agree	disagree	disagree	disagree	disagree	strongly disagree	Agree	42	7	9	4	7	11	4	0	0	0	1	0	0	1	0	0	0	1	0
female	No	＞7500	pediatric department	32	College	tertiary hospitals	1	1	Yes	general	No	undetermined	strongly agree	strongly agree	strongly agree	strongly agree	strongly agree	disagree	strongly agree	Agree	Agree	strongly agree	disagree	Agree	Agree	Agree	Agree	Agree	Agree	Agree	59	12	10	7	9	15	6	0	0	0	1	0	0	1	0	0	0	0	0
female	No	＜2500	medical department	32	College	tertiary hospitals	4	2	Yes	general	No	undetermined	Agree	disagree	disagree	Agree	Agree	Agree	disagree	disagree	Agree	disagree	disagree	disagree	Agree	disagree	Agree	Agree	disagree	disagree	44	7	9	4	7	13	4	0	0	1	0	0	0	1	0	0	0	0	0
female	No	＜2500	obstetrics and gynecology department	4	College	tertiary hospitals	10	3	No	general	Yes	Nursing Clinical Specialist	Agree	Agree	Agree	Agree	Agree	Agree	Agree	Agree	Agree	Agree	Agree	Agree	Agree	Agree	Agree	Agree	Agree	Agree	54	9	9	6	9	15	6	0	0	0	1	0	0	1	0	0	1	0	0
female	No	2500-5000	operating room	46	Bachelor	tertiary hospitals	3	2	Yes	like	Yes	Nursing Clinical Specialist	Agree	Agree	disagree	Agree	disagree	disagree	disagree	strongly disagree	disagree	Agree	Agree	Agree	disagree	strongly disagree	Agree	Agree	disagree	strongly disagree	41	8	7	3	8	12	3	0	0	1	0	0	1	0	0	0	1	0	0
female	No	2500-5000	surgical department	40	Bachelor	tertiary hospitals	4	4	No	like	Yes	Further study	Agree	Agree	Agree	Agree	disagree	Agree	disagree	disagree	disagree	disagree	Agree	Agree	Agree	disagree	disagree	disagree	disagree	disagree	44	9	8	4	7	12	4	0	1	0	0	0	1	0	0	0	0	1	0
male	No	＜2500	surgical department	2	Bachelor	tertiary hospitals	4	0	No	general	No	undetermined	strongly agree	strongly agree	strongly agree	strongly agree	Agree	Agree	Agree	Agree	Agree	Agree	disagree	strongly agree	strongly agree	Agree	Agree	Agree	Agree	Agree	59	12	10	6	8	17	6	0	1	0	0	0	0	1	0	0	0	0	0
female	Yes	2500-5000	operating room	4	Bachelor	tertiary hospitals	8	2	Yes	adore	Yes	undetermined	strongly agree	strongly agree	strongly agree	strongly agree	Agree	Agree	disagree	disagree	disagree	disagree	Agree	Agree	Agree	disagree	disagree	disagree	disagree	disagree	49	12	10	4	7	12	4	0	0	0	1	1	0	0	0	0	0	0	0
female	Yes	2500-5000	obstetrics and gynecology department	27	College	tertiary hospitals	3	4	No	general	Yes	Further study	Agree	Agree	disagree	Agree	Agree	Agree	disagree	disagree	Agree	Agree	disagree	disagree	disagree	disagree	Agree	Agree	Agree	Agree	47	8	9	4	8	12	6	0	0	0	1	0	0	1	0	0	0	1	0
female	No	＞7500	others	20	Bachelor	tertiary hospitals	7	3	Yes	adore	Yes	Nursing Clinical Specialist	strongly disagree	strongly disagree	strongly disagree	Agree	Agree	Agree	disagree	strongly disagree	strongly disagree	strongly disagree	strongly disagree	disagree	Agree	strongly disagree	disagree	disagree	strongly disagree	strongly disagree	30	3	9	3	3	10	2	0	0	1	0	1	0	0	0	0	1	0	0
female	No	2500-5000	surgical department	4	Bachelor	tertiary hospitals	4	4	No	general	No	Further study	disagree	Agree	strongly disagree	Agree	strongly agree	Agree	strongly disagree	disagree	Agree	disagree	strongly disagree	Agree	Agree	disagree	Agree	Agree	strongly disagree	strongly disagree	41	6	10	3	6	14	2	0	1	0	0	0	0	1	0	0	0	1	0
female	No	2500-5000	surgical department	4	College	tertiary hospitals	4	4	No	general	Yes	undetermined	Agree	disagree	disagree	Agree	Agree	Agree	Agree	disagree	Agree	disagree	disagree	Agree	Agree	disagree	Agree	Agree	disagree	disagree	46	7	9	5	7	14	4	0	0	0	1	0	0	1	0	0	0	0	0
female	No	5001-7500	surgical department	28	Bachelor	tertiary hospitals	1	1	Yes	general	No	undetermined	disagree	disagree	disagree	disagree	Agree	disagree	disagree	Agree	Agree	Agree	disagree	strongly agree	Agree	Agree	disagree	Agree	disagree	strongly disagree	44	6	7	5	8	15	3	0	0	1	0	0	0	1	0	0	0	0	0
female	No	2500-5000	obstetrics and gynecology department	4	Bachelor	tertiary hospitals	2	2	Yes	like	Yes	Nursing Clinical Specialist	strongly agree	Agree	disagree	strongly agree	strongly agree	strongly agree	strongly agree	strongly agree	strongly agree	strongly agree	strongly agree	Agree	Agree	disagree	disagree	Agree	Agree	strongly agree	61	9	12	8	12	13	7	0	0	1	0	0	1	0	0	0	1	0	0
female	No	＞7500	obstetrics and gynecology department	37	College	tertiary hospitals	4	4	Yes	general	Yes	Nursing Clinical Specialist	Agree	disagree	Agree	disagree	strongly disagree	Agree	strongly disagree	strongly disagree	disagree	strongly disagree	disagree	disagree	Agree	strongly disagree	Agree	Agree	disagree	strongly disagree	36	8	6	2	5	12	3	0	0	0	1	0	0	1	0	0	1	0	0
female	Yes	2500-5000	medical department	9	College	tertiary hospitals	3	3	No	like	Yes	undetermined	Agree	disagree	disagree	disagree	disagree	disagree	disagree	disagree	disagree	disagree	disagree	disagree	disagree	disagree	disagree	disagree	disagree	disagree	37	7	6	4	6	10	4	0	0	0	1	0	1	0	0	0	0	0	0
female	Yes	2500-5000	medical department	36	College	tertiary hospitals	3	3	No	like	Yes	Further study	Agree	disagree	disagree	disagree	disagree	disagree	disagree	disagree	disagree	disagree	disagree	disagree	disagree	disagree	disagree	disagree	disagree	disagree	37	7	6	4	6	10	4	0	0	0	1	0	1	0	0	0	0	1	0
male	No	5001-7500	others	36	College	tertiary hospitals	8	4	No	general	Yes	Further study	strongly disagree	Agree	Agree	disagree	disagree	disagree	disagree	Agree	disagree	disagree	strongly agree	disagree	Agree	disagree	Agree	Agree	Agree	Agree	45	7	6	5	8	13	6	0	0	0	1	0	0	1	0	0	0	1	0
female	Yes	2500-5000	medical department	36	College	tertiary hospitals	4	4	Yes	general	Yes	Nursing Clinical Specialist	strongly agree	strongly agree	disagree	Agree	disagree	Agree	disagree	disagree	disagree	Agree	disagree	Agree	disagree	disagree	Agree	Agree	disagree	disagree	46	10	8	4	7	13	4	0	0	0	1	0	0	1	0	0	1	0	0
female	No	＜2500	surgical department	4	College	tertiary hospitals	4	4	No	general	Yes	Nursing Clinical Specialist	Agree	disagree	strongly disagree	strongly agree	Agree	Agree	disagree	Agree	disagree	disagree	Agree	disagree	Agree	disagree	disagree	disagree	disagree	Agree	44	6	10	5	7	11	5	0	0	0	1	0	0	1	0	0	1	0	0
female	No	＜2500	surgical department	16	Bachelor	tertiary hospitals	3	4	Yes	general	No	undetermined	Agree	disagree	disagree	strongly agree	strongly agree	strongly agree	disagree	disagree	strongly agree	Agree	strongly disagree	disagree	strongly agree	disagree	disagree	disagree	disagree	disagree	47	7	12	4	8	12	4	0	1	0	0	0	0	1	0	0	0	0	0
female	No	＜2500	medical department	22	College	tertiary hospitals	4	4	No	like	Yes	Nursing Clinical Specialist	Agree	disagree	strongly disagree	Agree	disagree	disagree	strongly disagree	strongly disagree	strongly disagree	strongly disagree	strongly disagree	strongly disagree	strongly disagree	strongly disagree	strongly disagree	strongly disagree	strongly disagree	strongly disagree	25	6	7	2	3	5	2	0	0	0	1	0	1	0	0	0	1	0	0
female	No	2500-5000	others	38	College	tertiary hospitals	8	4	Yes	like	Yes	undetermined	Agree	disagree	disagree	Agree	disagree	disagree	disagree	disagree	disagree	disagree	disagree	disagree	disagree	disagree	disagree	Agree	disagree	disagree	39	7	7	4	6	11	4	0	0	0	1	0	1	0	0	0	0	0	0
male	No	2500-5000	operating room	4	College	tertiary hospitals	0	0	Yes	adore	Yes	Nursing Clinical Specialist	Agree	Agree	strongly disagree	Agree	Agree	disagree	disagree	disagree	Agree	Agree	disagree	disagree	Agree	disagree	disagree	disagree	strongly disagree	strongly disagree	40	7	8	4	8	11	2	0	0	0	1	1	0	0	0	0	1	0	0
female	No	＜2500	surgical department	29	College	tertiary hospitals	4	4	Yes	general	Yes	Further study	Agree	Agree	Agree	strongly agree	strongly agree	strongly agree	Agree	Agree	Agree	Agree	disagree	Agree	Agree	Agree	Agree	Agree	disagree	Agree	55	9	12	6	8	15	5	0	0	0	1	0	0	1	0	0	0	1	0
female	No	2500-5000	emergency department/ICU	22	College	tertiary hospitals	4	3	Yes	like	Yes	Further study	strongly agree	Agree	Agree	strongly agree	disagree	disagree	disagree	disagree	disagree	strongly agree	strongly agree	strongly disagree	disagree	disagree	disagree	Agree	disagree	disagree	46	10	8	4	10	10	4	0	0	1	0	0	1	0	0	0	0	1	0
female	Yes	＜2500	surgical department	29	College	tertiary hospitals	4	4	Yes	general	Yes	Further study	Agree	Agree	Agree	strongly agree	strongly agree	strongly agree	Agree	disagree	strongly agree	disagree	strongly agree	strongly agree	strongly agree	Agree	strongly agree	strongly agree	disagree	Agree	60	9	12	5	10	19	5	0	0	0	1	0	0	1	0	0	0	1	0
male	No	2500-5000	surgical department	40	Bachelor	tertiary hospitals	4	5	Yes	general	No	switch to another job	Agree	Agree	Agree	strongly agree	strongly agree	strongly agree	Agree	strongly agree	Agree	disagree	disagree	Agree	Agree	disagree	disagree	disagree	disagree	Agree	52	9	12	7	7	12	5	0	1	0	0	0	0	1	0	0	0	0	0
female	No	2500-5000	surgical department	26	College	tertiary hospitals	3	2	Yes	general	No	undetermined	Agree	disagree	disagree	disagree	disagree	disagree	disagree	disagree	disagree	disagree	disagree	Agree	disagree	disagree	Agree	disagree	disagree	disagree	39	7	6	4	6	12	4	0	0	0	1	0	0	1	0	0	0	0	0
female	Yes	2500-5000	medical department	32	College	tertiary hospitals	4	4	Yes	general	Yes	switch to another job	Agree	Agree	disagree	Agree	disagree	Agree	Agree	strongly disagree	disagree	disagree	disagree	disagree	disagree	disagree	disagree	disagree	disagree	Agree	41	8	8	4	6	10	5	0	0	0	1	0	0	1	0	0	0	0	0
female	No	2500-5000	operating room	36	College	tertiary hospitals	4	1	Yes	like	Yes	Further study	strongly agree	disagree	disagree	strongly disagree	disagree	Agree	disagree	disagree	disagree	Agree	disagree	disagree	strongly disagree	disagree	strongly disagree	Agree	strongly disagree	disagree	37	8	6	4	7	9	3	0	0	0	1	0	1	0	0	0	0	1	0
female	No	＜2500	surgical department	40	College	tertiary hospitals	4	2	No	like	Yes	Further study	Agree	Agree	disagree	Agree	disagree	disagree	disagree	disagree	disagree	disagree	disagree	disagree	disagree	Agree	strongly agree	strongly agree	disagree	Agree	45	8	7	4	6	15	5	0	0	0	1	0	1	0	0	0	0	1	0
female	No	2500-5000	pediatric department	24	College	tertiary hospitals	5	5	Yes	general	Yes	Further study	Agree	Agree	Agree	Agree	disagree	disagree	disagree	disagree	disagree	disagree	disagree	Agree	disagree	Agree	Agree	Agree	disagree	disagree	44	9	7	4	6	14	4	0	0	0	1	0	0	1	0	0	0	1	0
male	No	＞7500	pediatric department	23	Bachelor	tertiary hospitals	4	4	Yes	general	No	switch to another job	Agree	Agree	Agree	Agree	strongly agree	strongly agree	strongly agree	strongly agree	strongly agree	strongly agree	Agree	strongly agree	strongly agree	strongly agree	strongly agree	strongly agree	strongly agree	strongly agree	67	9	11	8	11	20	8	0	1	0	0	0	0	1	0	0	0	0	0
female	No	5001-7500	surgical department	15	Bachelor	tertiary hospitals	4	2	No	dislike	No	undetermined	Agree	Agree	Agree	Agree	Agree	Agree	Agree	Agree	Agree	Agree	Agree	strongly agree	Agree	Agree	Agree	Agree	Agree	Agree	55	9	9	6	9	16	6	0	1	0	0	0	0	0	1	0	0	0	0
female	No	＜2500	medical department	36	College	tertiary hospitals	4	4	Yes	adore	Yes	Nursing Clinical Specialist	Agree	Agree	strongly disagree	strongly disagree	strongly disagree	Agree	strongly disagree	strongly disagree	strongly disagree	strongly disagree	strongly disagree	strongly disagree	strongly disagree	strongly disagree	strongly disagree	strongly agree	strongly disagree	strongly disagree	27	7	5	2	3	8	2	0	0	0	1	1	0	0	0	0	1	0	0
female	No	2500-5000	obstetrics and gynecology department	4	College	tertiary hospitals	6	6	No	general	Yes	undetermined	Agree	disagree	disagree	Agree	Agree	Agree	disagree	strongly disagree	strongly agree	disagree	disagree	Agree	Agree	Agree	disagree	Agree	disagree	Agree	46	7	9	3	8	14	5	0	0	0	1	0	0	1	0	0	0	0	0
male	No	2500-5000	medical department	9	College	tertiary hospitals	4	3	Yes	adore	Yes	Further study	strongly agree	strongly agree	strongly agree	strongly agree	strongly agree	strongly agree	strongly disagree	Agree	Agree	disagree	disagree	Agree	Agree	disagree	disagree	disagree	strongly disagree	strongly disagree	49	12	12	4	7	12	2	0	0	0	1	1	0	0	0	0	0	1	0
female	No	5001-7500	others	32	College	tertiary hospitals	8	4	Yes	general	Yes	Further study	Agree	disagree	disagree	disagree	disagree	strongly agree	disagree	disagree	disagree	Agree	disagree	Agree	disagree	disagree	Agree	strongly agree	disagree	disagree	44	7	8	4	7	14	4	0	0	0	1	0	0	1	0	0	0	1	0
female	No	5001-7500	surgical department	36	College	tertiary hospitals	4	4	Yes	general	Yes	undetermined	Agree	Agree	Agree	Agree	Agree	Agree	Agree	Agree	strongly agree	strongly agree	strongly agree	strongly agree	strongly agree	strongly agree	strongly agree	strongly agree	strongly agree	strongly agree	64	9	9	6	12	20	8	0	0	0	1	0	0	1	0	0	0	0	0
female	No	＞7500	medical department	23	College	tertiary hospitals	6	4	No	like	Yes	Nursing Clinical Specialist	Agree	disagree	disagree	Agree	Agree	Agree	Agree	Agree	disagree	Agree	Agree	Agree	Agree	disagree	disagree	disagree	disagree	disagree	46	7	9	6	8	12	4	0	0	0	1	0	1	0	0	0	1	0	0
female	No	5001-7500	surgical department	36	College	tertiary hospitals	4	4	No	general	Yes	Further study	Agree	Agree	disagree	strongly agree	strongly agree	strongly agree	strongly agree	Agree	Agree	strongly disagree	strongly disagree	strongly agree	Agree	strongly agree	strongly agree	strongly agree	disagree	strongly disagree	54	8	12	7	5	19	3	0	0	0	1	0	0	1	0	0	0	1	0
female	No	2500-5000	medical department	4	College	tertiary hospitals	3	3	No	general	Yes	Nursing Clinical Specialist	Agree	Agree	Agree	strongly agree	disagree	Agree	Agree	disagree	strongly agree	strongly agree	Agree	Agree	disagree	disagree	disagree	Agree	Agree	Agree	52	9	9	5	11	12	6	0	0	0	1	0	0	1	0	0	1	0	0
female	No	＜2500	pediatric department	4	Bachelor	tertiary hospitals	3	3	Yes	general	No	Nursing Clinical Specialist	Agree	Agree	Agree	strongly agree	Agree	Agree	disagree	disagree	strongly agree	Agree	Agree	strongly agree	strongly agree	Agree	Agree	Agree	strongly agree	Agree	57	9	10	4	10	17	7	0	1	0	0	0	0	1	0	0	1	0	0
female	No	2500-5000	surgical department	4	Bachelor	tertiary hospitals	4	4	No	adore	Yes	Further study	strongly disagree	strongly disagree	strongly disagree	strongly disagree	strongly disagree	strongly disagree	strongly disagree	strongly disagree	strongly disagree	strongly disagree	strongly disagree	strongly disagree	strongly disagree	strongly disagree	strongly disagree	strongly disagree	strongly disagree	strongly disagree	18	3	3	2	3	5	2	0	0	1	0	1	0	0	0	0	0	1	0
female	No	＞7500	obstetrics and gynecology department	4	College	tertiary hospitals	4	4	Yes	general	Yes	undetermined	strongly agree	Agree	Agree	strongly agree	disagree	strongly disagree	Agree	Agree	strongly agree	strongly agree	strongly agree	strongly agree	Agree	disagree	strongly agree	Agree	strongly disagree	strongly disagree	53	10	7	6	12	16	2	0	0	0	1	0	0	1	0	0	0	0	0
female	No	5001-7500	medical department	36	College	tertiary hospitals	4	4	No	general	Yes	undetermined	Agree	Agree	Agree	strongly agree	strongly agree	disagree	Agree	Agree	Agree	Agree	Agree	strongly agree	strongly agree	strongly agree	Agree	Agree	Agree	Agree	58	9	10	6	9	18	6	0	0	0	1	0	0	1	0	0	0	0	0
female	No	2500-5000	medical department	36	College	tertiary hospitals	4	4	Yes	adore	Yes	Nursing Clinical Specialist	Agree	disagree	disagree	Agree	disagree	Agree	disagree	disagree	disagree	disagree	disagree	disagree	disagree	strongly disagree	disagree	disagree	disagree	disagree	38	7	8	4	6	9	4	0	0	0	1	1	0	0	0	0	1	0	0
female	Yes	＜2500	operating room	19	College	tertiary hospitals	2	1	Yes	adore	Yes	Further study	Agree	Agree	Agree	strongly agree	Agree	Agree	disagree	disagree	disagree	disagree	disagree	Agree	disagree	disagree	disagree	strongly agree	disagree	disagree	46	9	10	4	6	13	4	0	0	1	0	1	0	0	0	0	0	1	0
female	Yes	5001-7500	medical department	25	College	tertiary hospitals	3	3	Yes	adore	Yes	Further study	Agree	Agree	Agree	Agree	disagree	disagree	Agree	disagree	disagree	disagree	Agree	disagree	Agree	disagree	Agree	Agree	Agree	strongly disagree	45	9	7	5	7	13	4	0	0	0	1	1	0	0	0	0	0	1	0
female	Yes	2500-5000	surgical department	23	Bachelor	tertiary hospitals	4	4	Yes	like	Yes	Nursing Clinical Specialist	Agree	Agree	disagree	Agree	disagree	disagree	strongly disagree	strongly disagree	disagree	disagree	disagree	disagree	strongly agree	disagree	Agree	Agree	disagree	disagree	41	8	7	2	6	14	4	0	0	1	0	0	1	0	0	0	1	0	0
female	No	2500-5000	surgical department	20	Bachelor	tertiary hospitals	4	4	Yes	strongly dislike	No	switch to another job	Agree	disagree	disagree	strongly agree	Agree	strongly agree	strongly disagree	strongly disagree	Agree	disagree	strongly disagree	strongly agree	strongly agree	Agree	Agree	disagree	strongly disagree	strongly disagree	44	7	11	2	6	16	2	0	1	0	0	0	0	0	0	1	0	0	0
female	Yes	＞7500	surgical department	4	Bachelor	tertiary hospitals	4	4	Yes	general	No	Nursing Clinical Specialist	Agree	Agree	Agree	Agree	disagree	disagree	Agree	Agree	Agree	disagree	disagree	disagree	disagree	Agree	Agree	Agree	Agree	Agree	48	9	7	6	7	13	6	0	1	0	0	0	0	1	0	0	1	0	0
female	No	2500-5000	surgical department	20	Bachelor	tertiary hospitals	4	4	Yes	dislike	No	switch to another job	disagree	disagree	disagree	strongly agree	Agree	strongly agree	strongly agree	strongly agree	strongly agree	disagree	Agree	strongly agree	Agree	Agree	strongly agree	strongly agree	disagree	strongly agree	58	6	11	8	9	18	6	0	1	0	0	0	0	0	1	0	0	0	0
male	No	5001-7500	others	30	College	tertiary hospitals	10	1	No	like	Yes	Nursing Clinical Specialist	Agree	Agree	Agree	Agree	disagree	Agree	disagree	disagree	disagree	Agree	disagree	Agree	Agree	disagree	Agree	Agree	disagree	disagree	46	9	8	4	7	14	4	0	0	0	1	0	1	0	0	0	1	0	0
female	No	2500-5000	surgical department	24	Bachelor	tertiary hospitals	4	4	Yes	general	No	undetermined	Agree	Agree	disagree	Agree	disagree	Agree	disagree	disagree	disagree	disagree	disagree	Agree	disagree	disagree	disagree	disagree	disagree	disagree	41	8	8	4	6	11	4	0	1	0	0	0	0	1	0	0	0	0	0
female	No	2500-5000	surgical department	22	College	tertiary hospitals	4	4	No	general	No	Nursing Clinical Specialist	Agree	disagree	disagree	Agree	disagree	Agree	strongly disagree	strongly disagree	strongly disagree	strongly disagree	disagree	disagree	disagree	disagree	disagree	Agree	disagree	disagree	36	7	8	2	4	11	4	0	0	0	1	0	0	1	0	0	1	0	0
female	No	2500-5000	others	3	Bachelor	tertiary hospitals	3	3	Yes	like	Yes	Nursing Clinical Specialist	Agree	Agree	disagree	disagree	disagree	Agree	disagree	disagree	disagree	disagree	disagree	disagree	disagree	disagree	disagree	disagree	disagree	disagree	39	8	7	4	6	10	4	0	0	1	0	0	1	0	0	0	1	0	0
female	No	2500-5000	surgical department	3	College	tertiary hospitals	8	3	No	general	Yes	undetermined	Agree	disagree	disagree	Agree	strongly agree	strongly agree	strongly agree	strongly agree	strongly agree	Agree	disagree	Agree	Agree	disagree	Agree	Agree	disagree	disagree	53	7	11	8	9	14	4	0	1	0	0	0	0	1	0	0	0	0	0
female	No	＜2500	others	10	Bachelor	tertiary hospitals	4	4	Yes	like	Yes	Nursing Clinical Specialist	Agree	disagree	Agree	strongly agree	Agree	disagree	disagree	disagree	disagree	disagree	disagree	disagree	disagree	disagree	disagree	disagree	disagree	disagree	41	8	9	4	6	10	4	0	0	1	0	0	1	0	0	0	1	0	0
female	No	5001-7500	obstetrics and gynecology department	18	Bachelor	tertiary hospitals	4	4	No	general	No	Nursing Clinical Specialist	Agree	Agree	Agree	Agree	Agree	Agree	Agree	Agree	Agree	Agree	Agree	Agree	Agree	Agree	Agree	Agree	Agree	Agree	54	9	9	6	9	15	6	1	0	0	0	0	0	1	0	0	1	0	0
female	No	2500-5000	medical department	36	Bachelor	tertiary hospitals	4	4	Yes	general	No	Nursing Clinical Specialist	Agree	Agree	Agree	strongly agree	disagree	disagree	disagree	Agree	strongly agree	Agree	Agree	strongly agree	Agree	disagree	Agree	Agree	disagree	disagree	51	9	8	5	10	15	4	0	0	1	0	0	0	1	0	0	1	0	0
female	No	2500-5000	surgical department	20	Bachelor	tertiary hospitals	4	4	Yes	dislike	No	switch to another job	disagree	disagree	disagree	Agree	Agree	strongly agree	Agree	Agree	Agree	disagree	Agree	strongly agree	Agree	Agree	strongly agree	strongly agree	disagree	strongly agree	54	6	10	6	8	18	6	0	1	0	0	0	0	0	1	0	0	0	0
female	No	5001-7500	others	28	Bachelor	tertiary hospitals	4	4	Yes	like	Yes	Nursing Clinical Specialist	Agree	disagree	disagree	Agree	disagree	Agree	disagree	disagree	disagree	disagree	disagree	disagree	Agree	disagree	disagree	disagree	disagree	disagree	40	7	8	4	6	11	4	0	0	1	0	0	1	0	0	0	1	0	0
female	No	2500-5000	surgical department	4	Bachelor	tertiary hospitals	4	4	Yes	like	Yes	Nursing Clinical Specialist	Agree	Agree	Agree	Agree	Agree	Agree	Agree	disagree	disagree	Agree	Agree	disagree	disagree	disagree	Agree	Agree	Agree	Agree	49	9	9	5	8	12	6	0	0	1	0	0	1	0	0	0	1	0	0
female	No	2500-5000	pediatric department	4	Bachelor	tertiary hospitals	3	3	Yes	general	No	Nursing Clinical Specialist	Agree	disagree	Agree	Agree	Agree	Agree	Agree	Agree	Agree	disagree	disagree	Agree	Agree	Agree	Agree	Agree	Agree	disagree	50	8	9	6	7	15	5	0	1	0	0	0	0	1	0	0	1	0	0
female	No	＞7500	surgical department	5	Bachelor	tertiary hospitals	4	4	No	general	Yes	Nursing Clinical Specialist	Agree	Agree	Agree	Agree	Agree	Agree	strongly disagree	Agree	disagree	disagree	disagree	disagree	Agree	disagree	Agree	Agree	disagree	Agree	46	9	9	4	6	13	5	0	0	1	0	0	0	1	0	0	1	0	0
female	No	2500-5000	surgical department	26	Bachelor	tertiary hospitals	4	4	No	general	Yes	Nursing Clinical Specialist	Agree	disagree	disagree	Agree	disagree	disagree	disagree	disagree	disagree	strongly agree	disagree	disagree	disagree	disagree	Agree	Agree	disagree	Agree	43	7	7	4	8	12	5	0	0	1	0	0	0	1	0	0	1	0	0
female	No	2500-5000	medical department	27	College	tertiary hospitals	6	3	Yes	adore	Yes	Nursing Clinical Specialist	disagree	strongly disagree	strongly disagree	strongly disagree	strongly disagree	strongly disagree	strongly disagree	strongly disagree	strongly disagree	strongly disagree	disagree	strongly disagree	disagree	strongly disagree	strongly disagree	strongly disagree	strongly disagree	strongly disagree	21	4	3	2	4	6	2	0	0	0	1	1	0	0	0	0	1	0	0
female	No	＜2500	surgical department	5	Bachelor	tertiary hospitals	4	4	Yes	adore	Yes	Further study	strongly disagree	strongly disagree	strongly disagree	strongly disagree	strongly disagree	strongly disagree	strongly disagree	strongly disagree	strongly disagree	strongly disagree	strongly disagree	strongly disagree	strongly disagree	strongly disagree	strongly disagree	strongly disagree	strongly disagree	strongly disagree	18	3	3	2	3	5	2	0	0	1	0	1	0	0	0	0	0	1	0
female	Yes	5001-7500	others	3	College	tertiary hospitals	4	0	Yes	general	Yes	Nursing Clinical Specialist	Agree	disagree	disagree	Agree	Agree	disagree	Agree	strongly disagree	Agree	Agree	disagree	Agree	Agree	Agree	Agree	Agree	Agree	disagree	47	7	8	4	8	15	5	0	0	0	1	0	0	1	0	0	1	0	0
female	No	＞7500	obstetrics and gynecology department	4	College	tertiary hospitals	2	2	No	general	No	undetermined	Agree	disagree	disagree	Agree	Agree	disagree	disagree	disagree	disagree	disagree	disagree	disagree	disagree	disagree	disagree	disagree	disagree	disagree	39	7	8	4	6	10	4	0	0	0	1	0	0	1	0	0	0	0	0
female	Yes	5001-7500	others	26	Bachelor	tertiary hospitals	2	2	Yes	general	Yes	Nursing Clinical Specialist	Agree	Agree	Agree	strongly agree	disagree	Agree	strongly agree	Agree	strongly agree	Agree	strongly agree	strongly agree	Agree	disagree	strongly agree	strongly agree	Agree	Agree	59	9	9	7	11	17	6	0	0	1	0	0	0	1	0	0	1	0	0
female	Yes	5001-7500	pediatric department	34	Bachelor	tertiary hospitals	4	4	Yes	like	No	Nursing Clinical Specialist	Agree	Agree	disagree	Agree	disagree	Agree	disagree	disagree	disagree	disagree	disagree	Agree	Agree	disagree	disagree	Agree	disagree	disagree	43	8	8	4	6	13	4	0	1	0	0	0	1	0	0	0	1	0	0
male	No	＜2500	medical department	3	College	tertiary hospitals	4	4	Yes	like	Yes	Nursing Clinical Specialist	Agree	disagree	disagree	disagree	Agree	Agree	Agree	disagree	disagree	strongly disagree	disagree	disagree	disagree	disagree	disagree	disagree	disagree	disagree	39	7	8	5	5	10	4	0	0	0	1	0	1	0	0	0	1	0	0
female	Yes	2500-5000	medical department	32	College	tertiary hospitals	6	2	No	general	No	Further study	Agree	Agree	Agree	disagree	disagree	disagree	disagree	disagree	Agree	disagree	Agree	Agree	Agree	disagree	Agree	Agree	Agree	disagree	46	9	6	4	8	14	5	0	0	0	1	0	0	1	0	0	0	1	0
female	No	5001-7500	surgical department	3	College	tertiary hospitals	3	3	Yes	general	Yes	undetermined	Agree	Agree	disagree	strongly agree	Agree	strongly agree	Agree	Agree	Agree	Agree	Agree	Agree	Agree	disagree	Agree	Agree	Agree	Agree	54	8	11	6	9	14	6	0	0	0	1	0	0	1	0	0	0	0	0
female	No	＞7500	medical department	26	College	tertiary hospitals	4	4	Yes	like	Yes	Further study	Agree	Agree	disagree	Agree	disagree	Agree	disagree	disagree	disagree	disagree	disagree	disagree	disagree	disagree	disagree	Agree	disagree	disagree	41	8	8	4	6	11	4	0	0	0	1	0	1	0	0	0	0	1	0
female	No	＞7500	surgical department	24	College	tertiary hospitals	2	2	Yes	like	Yes	undetermined	Agree	disagree	disagree	Agree	disagree	disagree	disagree	disagree	disagree	disagree	disagree	disagree	disagree	disagree	Agree	Agree	disagree	disagree	40	7	7	4	6	12	4	0	0	0	1	0	1	0	0	0	0	0	0
female	No	2500-5000	obstetrics and gynecology department	36	College	tertiary hospitals	4	4	No	general	Yes	undetermined	Agree	Agree	Agree	Agree	disagree	Agree	disagree	strongly disagree	Agree	disagree	disagree	disagree	disagree	disagree	Agree	strongly agree	disagree	disagree	44	9	8	3	7	13	4	0	0	0	1	0	0	1	0	0	0	0	0
female	Yes	2500-5000	medical department	27	College	tertiary hospitals	4	4	Yes	like	Yes	Nursing Clinical Specialist	disagree	disagree	disagree	Agree	disagree	disagree	disagree	disagree	disagree	disagree	disagree	disagree	disagree	disagree	disagree	disagree	disagree	disagree	37	6	7	4	6	10	4	0	0	0	1	0	1	0	0	0	1	0	0
female	No	2500-5000	obstetrics and gynecology department	3	College	tertiary hospitals	2	1	Yes	general	No	Nursing Clinical Specialist	Agree	disagree	strongly disagree	Agree	disagree	disagree	disagree	disagree	disagree	Agree	Agree	disagree	disagree	strongly disagree	Agree	Agree	disagree	disagree	40	6	7	4	8	11	4	0	0	0	1	0	0	1	0	0	1	0	0
female	Yes	＜2500	others	27	College	tertiary hospitals	4	3	Yes	like	Yes	Nursing Clinical Specialist	Agree	disagree	disagree	disagree	disagree	disagree	disagree	Agree	disagree	Agree	Agree	disagree	disagree	disagree	disagree	disagree	disagree	disagree	40	7	6	5	8	10	4	0	0	0	1	0	1	0	0	0	1	0	0
female	No	＞7500	surgical department	27	College	tertiary hospitals	4	4	Yes	general	Yes	Further study	Agree	disagree	disagree	Agree	disagree	disagree	disagree	disagree	disagree	disagree	disagree	Agree	Agree	disagree	Agree	disagree	disagree	disagree	41	7	7	4	6	13	4	0	0	0	1	0	0	1	0	0	0	1	0
female	No	＞7500	surgical department	32	College	tertiary hospitals	3	3	Yes	strongly dislike	No	undetermined	Agree	Agree	Agree	strongly agree	Agree	strongly agree	strongly agree	strongly agree	strongly agree	Agree	disagree	strongly agree	strongly agree	strongly agree	strongly agree	strongly agree	disagree	disagree	61	9	11	8	9	20	4	0	0	0	1	0	0	0	0	1	0	0	0
female	No	2500-5000	medical department	28	College	tertiary hospitals	3	3	Yes	adore	Yes	Further study	Agree	disagree	disagree	strongly agree	disagree	disagree	disagree	strongly disagree	strongly disagree	strongly disagree	strongly disagree	strongly disagree	strongly disagree	strongly disagree	strongly disagree	strongly disagree	strongly disagree	strongly disagree	28	7	8	3	3	5	2	0	0	0	1	1	0	0	0	0	0	1	0
female	No	2500-5000	emergency department/ICU	22	Bachelor	tertiary hospitals	4	4	Yes	general	No	undetermined	Agree	Agree	Agree	Agree	Agree	Agree	disagree	disagree	Agree	Agree	disagree	disagree	Agree	disagree	Agree	Agree	disagree	disagree	47	9	9	4	8	13	4	0	0	1	0	0	0	1	0	0	0	0	0
male	No	2500-5000	surgical department	25	College	tertiary hospitals	4	0	No	general	No	Further study	disagree	Agree	disagree	Agree	disagree	disagree	disagree	disagree	Agree	disagree	disagree	Agree	strongly agree	Agree	disagree	disagree	disagree	disagree	43	7	7	4	7	14	4	0	0	0	1	0	0	1	0	0	0	1	0
female	No	2500-5000	surgical department	29	College	tertiary hospitals	4	4	No	adore	Yes	Further study	Agree	Agree	disagree	disagree	Agree	Agree	Agree	Agree	Agree	disagree	disagree	disagree	Agree	disagree	Agree	Agree	disagree	disagree	46	8	8	6	7	13	4	0	0	0	1	1	0	0	0	0	0	1	0
female	No	＜2500	surgical department	32	College	tertiary hospitals	3	3	Yes	general	No	undetermined	Agree	disagree	disagree	disagree	disagree	disagree	disagree	disagree	disagree	disagree	disagree	disagree	disagree	disagree	disagree	disagree	disagree	disagree	37	7	6	4	6	10	4	0	0	0	1	0	0	1	0	0	0	0	0
female	No	2500-5000	emergency department/ICU	22	Bachelor	tertiary hospitals	4	4	Yes	general	No	undetermined	Agree	Agree	Agree	Agree	Agree	Agree	disagree	strongly disagree	disagree	Agree	disagree	Agree	Agree	disagree	Agree	disagree	disagree	disagree	45	9	9	3	7	13	4	0	0	1	0	0	0	1	0	0	0	0	0
female	Yes	2500-5000	emergency department/ICU	22	Bachelor	tertiary hospitals	4	4	Yes	general	No	Nursing Clinical Specialist	Agree	strongly disagree	strongly disagree	strongly agree	Agree	Agree	strongly disagree	strongly disagree	Agree	disagree	disagree	Agree	Agree	disagree	disagree	Agree	disagree	Agree	42	5	10	2	7	13	5	0	0	1	0	0	0	1	0	0	1	0	0
female	No	2500-5000	surgical department	32	College	tertiary hospitals	2	2	Yes	general	Yes	undetermined	Agree	disagree	disagree	Agree	disagree	disagree	disagree	strongly disagree	disagree	disagree	strongly disagree	disagree	Agree	disagree	Agree	Agree	disagree	strongly disagree	38	7	7	3	5	13	3	0	0	0	1	0	0	1	0	0	0	0	0
male	Yes	5001-7500	emergency department/ICU	40	Bachelor	tertiary hospitals	8	4	Yes	general	No	undetermined	Agree	disagree	disagree	Agree	Agree	Agree	strongly disagree	disagree	disagree	disagree	disagree	disagree	disagree	disagree	disagree	disagree	disagree	disagree	39	7	9	3	6	10	4	0	0	1	0	0	0	1	0	0	0	0	0
female	No	＞7500	pediatric department	4	Bachelor	tertiary hospitals	4	4	Yes	like	No	Further study	strongly agree	strongly agree	strongly agree	strongly agree	Agree	Agree	Agree	Agree	Agree	Agree	Agree	Agree	Agree	Agree	Agree	Agree	Agree	Agree	58	12	10	6	9	15	6	0	1	0	0	0	1	0	0	0	0	1	0
male	Yes	＞7500	medical department	3	Bachelor	tertiary hospitals	3	3	Yes	adore	Yes	Nursing Clinical Specialist	Agree	strongly disagree	strongly disagree	strongly agree	disagree	strongly agree	strongly disagree	strongly disagree	Agree	strongly disagree	disagree	disagree	disagree	strongly disagree	strongly disagree	Agree	strongly disagree	strongly disagree	34	5	10	2	6	9	2	0	0	1	0	1	0	0	0	0	1	0	0
female	No	5001-7500	emergency department/ICU	22	Bachelor	tertiary hospitals	4	4	No	general	No	undetermined	Agree	Agree	Agree	Agree	Agree	Agree	disagree	disagree	Agree	Agree	disagree	Agree	Agree	disagree	Agree	Agree	disagree	Agree	49	9	9	4	8	14	5	0	0	1	0	0	0	1	0	0	0	0	0
female	No	2500-5000	medical department	4	College	tertiary hospitals	4	4	Yes	general	No	undetermined	Agree	Agree	disagree	Agree	disagree	Agree	Agree	disagree	Agree	disagree	disagree	disagree	Agree	Agree	Agree	Agree	disagree	disagree	46	8	8	5	7	14	4	0	0	0	1	0	0	1	0	0	0	0	0
female	No	＜2500	others	24	College	tertiary hospitals	2	1	Yes	general	Yes	Nursing Clinical Specialist	Agree	Agree	Agree	Agree	disagree	disagree	Agree	disagree	Agree	disagree	Agree	Agree	Agree	disagree	Agree	Agree	disagree	disagree	47	9	7	5	8	14	4	0	0	0	1	0	0	1	0	0	1	0	0
female	No	2500-5000	others	4	Bachelor	tertiary hospitals	0	4	No	general	No	Nursing Clinical Specialist	Agree	Agree	disagree	disagree	disagree	disagree	disagree	strongly disagree	disagree	disagree	Agree	disagree	disagree	disagree	Agree	Agree	Agree	disagree	41	8	6	3	7	12	5	0	1	0	0	0	0	1	0	0	1	0	0
female	No	＞7500	others	4	College	tertiary hospitals	4	4	Yes	adore	Yes	Nursing Clinical Specialist	disagree	disagree	disagree	disagree	disagree	disagree	disagree	disagree	disagree	disagree	disagree	disagree	disagree	disagree	disagree	disagree	disagree	disagree	36	6	6	4	6	10	4	0	0	0	1	1	0	0	0	0	1	0	0
female	Yes	2500-5000	surgical department	23	College	tertiary hospitals	5	3	Yes	like	Yes	Nursing Clinical Specialist	Agree	disagree	disagree	Agree	disagree	disagree	Agree	disagree	disagree	disagree	Agree	disagree	disagree	disagree	disagree	disagree	disagree	disagree	40	7	7	5	7	10	4	0	0	0	1	0	1	0	0	0	1	0	0
female	No	2500-5000	obstetrics and gynecology department	28	College	tertiary hospitals	4	4	Yes	general	Yes	undetermined	Agree	disagree	strongly disagree	strongly disagree	strongly disagree	disagree	strongly disagree	strongly disagree	strongly disagree	strongly disagree	strongly disagree	strongly disagree	strongly disagree	strongly disagree	strongly disagree	strongly disagree	strongly disagree	strongly disagree	22	6	4	2	3	5	2	0	0	0	1	0	0	1	0	0	0	0	0
female	No	2500-5000	medical department	24	Bachelor	tertiary hospitals	5	5	No	dislike	No	Nursing Clinical Specialist	strongly agree	strongly agree	strongly agree	strongly agree	strongly agree	Agree	Agree	Agree	Agree	Agree	Agree	Agree	Agree	Agree	Agree	Agree	Agree	Agree	59	12	11	6	9	15	6	0	0	1	0	0	0	0	1	0	1	0	0
male	Yes	5001-7500	medical department	20	Bachelor	tertiary hospitals	9	4	Yes	like	No	Nursing Clinical Specialist	Agree	Agree	Agree	Agree	Agree	Agree	Agree	Agree	Agree	Agree	Agree	Agree	Agree	Agree	Agree	Agree	Agree	Agree	54	9	9	6	9	15	6	0	1	0	0	0	1	0	0	0	1	0	0
female	No	＞7500	obstetrics and gynecology department	5	Bachelor	tertiary hospitals	4	4	Yes	general	No	Nursing Clinical Specialist	Agree	Agree	disagree	Agree	Agree	disagree	disagree	disagree	disagree	disagree	disagree	Agree	disagree	disagree	disagree	Agree	Agree	disagree	43	8	8	4	6	12	5	1	0	0	0	0	0	1	0	0	1	0	0
female	No	2500-5000	medical department	29	College	tertiary hospitals	3	3	Yes	like	Yes	undetermined	Agree	Agree	Agree	strongly agree	strongly agree	strongly agree	Agree	Agree	strongly agree	Agree	Agree	strongly agree	strongly agree	Agree	Agree	strongly agree	strongly agree	Agree	62	9	12	6	10	18	7	0	0	0	1	0	1	0	0	0	0	0	0
female	Yes	2500-5000	medical department	36	College	tertiary hospitals	4	4	No	general	No	Nursing Clinical Specialist	Agree	Agree	Agree	strongly agree	strongly agree	strongly agree	strongly agree	disagree	Agree	strongly agree	Agree	strongly agree	strongly agree	Agree	Agree	Agree	Agree	Agree	60	9	12	6	10	17	6	0	0	0	1	0	0	1	0	0	1	0	0
female	No	2500-5000	operating room	40	College	tertiary hospitals	4	4	Yes	general	Yes	Further study	Agree	disagree	disagree	Agree	Agree	Agree	disagree	disagree	disagree	disagree	disagree	Agree	strongly agree	Agree	strongly agree	Agree	Agree	disagree	48	7	9	4	6	17	5	0	0	0	1	0	0	1	0	0	0	1	0
female	Yes	5001-7500	medical department	20	Bachelor	tertiary hospitals	4	2	Yes	general	Yes	Further study	Agree	disagree	disagree	Agree	Agree	Agree	disagree	disagree	disagree	Agree	strongly disagree	Agree	disagree	disagree	disagree	Agree	disagree	disagree	42	7	9	4	6	12	4	0	0	1	0	0	0	1	0	0	0	1	0
female	No	＜2500	surgical department	22	College	tertiary hospitals	2	2	No	like	Yes	Further study	Agree	disagree	disagree	disagree	disagree	Agree	disagree	disagree	disagree	disagree	Agree	strongly disagree	disagree	strongly disagree	strongly disagree	strongly disagree	strongly disagree	strongly disagree	33	7	7	4	7	6	2	0	0	0	1	0	1	0	0	0	0	1	0
female	No	2500-5000	others	10	Bachelor	tertiary hospitals	4	0	Yes	general	No	undetermined	disagree	disagree	disagree	disagree	Agree	Agree	disagree	strongly disagree	disagree	disagree	disagree	Agree	Agree	disagree	disagree	disagree	disagree	disagree	39	6	8	3	6	12	4	0	0	1	0	0	0	1	0	0	0	0	0
female	No	2500-5000	surgical department	82	Bachelor	tertiary hospitals	4	4	Yes	like	No	Nursing Clinical Specialist	Agree	disagree	Agree	strongly agree	disagree	Agree	disagree	disagree	disagree	disagree	disagree	disagree	disagree	disagree	disagree	disagree	disagree	disagree	41	8	9	4	6	10	4	0	0	1	0	0	1	0	0	0	1	0	0
female	No	2500-5000	surgical department	4	College	tertiary hospitals	4	4	Yes	like	Yes	Further study	disagree	disagree	disagree	Agree	disagree	Agree	Agree	Agree	disagree	Agree	disagree	disagree	disagree	Agree	disagree	Agree	Agree	disagree	44	6	8	6	7	12	5	0	0	0	1	0	1	0	0	0	0	1	0
female	Yes	2500-5000	surgical department	27	College	tertiary hospitals	4	4	Yes	like	Yes	Further study	Agree	disagree	disagree	disagree	disagree	Agree	disagree	disagree	disagree	disagree	disagree	Agree	Agree	disagree	Agree	Agree	disagree	disagree	42	7	7	4	6	14	4	0	0	0	1	0	1	0	0	0	0	1	0
female	No	＜2500	surgical department	24	College	tertiary hospitals	8	4	Yes	general	No	Nursing Clinical Specialist	Agree	disagree	strongly disagree	Agree	Agree	disagree	Agree	disagree	disagree	Agree	Agree	disagree	Agree	disagree	disagree	Agree	disagree	disagree	43	6	8	5	8	12	4	0	0	0	1	0	0	1	0	0	1	0	0
female	Yes	2500-5000	pediatric department	4	Bachelor	tertiary hospitals	4	4	Yes	general	No	Nursing Clinical Specialist	Agree	Agree	Agree	Agree	strongly disagree	strongly agree	strongly disagree	strongly disagree	strongly disagree	strongly disagree	strongly disagree	disagree	disagree	strongly disagree	strongly disagree	strongly disagree	strongly disagree	strongly disagree	31	9	8	2	3	7	2	0	0	1	0	0	0	1	0	0	1	0	0
female	No	＜2500	obstetrics and gynecology department	8	College	tertiary hospitals	4	4	No	dislike	Yes	Further study	Agree	Agree	strongly disagree	Agree	strongly disagree	strongly disagree	strongly disagree	strongly disagree	Agree	Agree	disagree	Agree	strongly disagree	Agree	strongly agree	strongly agree	disagree	strongly disagree	40	7	5	2	8	15	3	0	0	0	1	0	0	0	1	0	0	1	0
female	No	2500-5000	surgical department	3	College	tertiary hospitals	2	2	Yes	general	No	switch to another job	Agree	disagree	disagree	Agree	Agree	disagree	disagree	Agree	Agree	disagree	disagree	Agree	Agree	Agree	Agree	Agree	disagree	disagree	46	7	8	5	7	15	4	0	0	0	1	0	0	1	0	0	0	0	0
female	No	2500-5000	surgical department	28	College	tertiary hospitals	8	2	Yes	adore	Yes	Nursing Clinical Specialist	Agree	disagree	disagree	strongly agree	strongly agree	Agree	Agree	Agree	strongly agree	Agree	Agree	strongly agree	strongly agree	disagree	disagree	disagree	disagree	disagree	52	7	11	6	10	14	4	0	0	0	1	1	0	0	0	0	1	0	0
female	No	＞7500	pediatric department	4	College	tertiary hospitals	8	8	Yes	general	No	switch to another job	Agree	Agree	strongly disagree	strongly disagree	strongly agree	strongly agree	strongly agree	strongly agree	strongly agree	strongly agree	strongly agree	strongly agree	strongly agree	strongly agree	strongly agree	strongly agree	strongly agree	strongly agree	64	7	9	8	12	20	8	0	0	0	1	0	0	1	0	0	0	0	0
female	No	2500-5000	medical department	4	College	tertiary hospitals	3	3	Yes	like	Yes	Nursing Clinical Specialist	Agree	disagree	disagree	Agree	Agree	Agree	disagree	strongly disagree	strongly disagree	strongly disagree	strongly disagree	Agree	Agree	strongly disagree	disagree	disagree	disagree	disagree	37	7	9	3	3	11	4	0	0	0	1	0	1	0	0	0	1	0	0
female	No	＜2500	others	40	Bachelor	tertiary hospitals	4	4	Yes	general	No	Nursing Clinical Specialist	Agree	disagree	disagree	disagree	disagree	Agree	Agree	disagree	disagree	Agree	disagree	Agree	disagree	disagree	Agree	Agree	disagree	disagree	43	7	7	5	7	13	4	0	0	1	0	0	0	1	0	0	1	0	0
female	Yes	5001-7500	obstetrics and gynecology department	8	Bachelor	tertiary hospitals	5	5	Yes	general	No	Further study	disagree	disagree	disagree	disagree	disagree	Agree	Agree	Agree	Agree	strongly agree	Agree	Agree	disagree	disagree	Agree	Agree	Agree	Agree	48	6	7	6	10	13	6	1	0	0	0	0	0	1	0	0	0	1	0
female	No	5001-7500	obstetrics and gynecology department	8	College	tertiary hospitals	8	8	Yes	general	Yes	Nursing Clinical Specialist	Agree	Agree	Agree	Agree	Agree	strongly agree	strongly agree	strongly agree	Agree	Agree	disagree	strongly agree	Agree	Agree	Agree	strongly agree	disagree	strongly agree	58	9	10	8	8	17	6	0	0	0	1	0	0	1	0	0	1	0	0
female	Yes	5001-7500	others	19	Bachelor	tertiary hospitals	6	4	Yes	general	Yes	switch to another job	Agree	Agree	Agree	strongly agree	Agree	strongly agree	disagree	strongly disagree	Agree	strongly agree	strongly agree	Agree	Agree	disagree	Agree	Agree	Agree	disagree	53	9	11	3	11	14	5	0	1	0	0	0	0	1	0	0	0	0	0
female	No	5001-7500	pediatric department	40	Bachelor	tertiary hospitals	4	4	Yes	general	No	Nursing Clinical Specialist	strongly agree	disagree	disagree	strongly agree	Agree	disagree	Agree	strongly disagree	disagree	Agree	Agree	strongly agree	disagree	Agree	Agree	Agree	Agree	Agree	50	8	9	4	8	15	6	0	1	0	0	0	0	1	0	0	1	0	0
female	Yes	5001-7500	medical department	29	College	tertiary hospitals	2	1	No	general	Yes	Nursing Clinical Specialist	Agree	Agree	Agree	Agree	disagree	Agree	Agree	disagree	disagree	disagree	Agree	Agree	disagree	disagree	Agree	Agree	Agree	Agree	48	9	8	5	7	13	6	0	0	0	1	0	0	1	0	0	1	0	0
female	No	＜2500	emergency department/ICU	21	Bachelor	tertiary hospitals	4	4	Yes	like	No	Nursing Clinical Specialist	Agree	disagree	disagree	strongly agree	disagree	Agree	disagree	disagree	disagree	disagree	disagree	disagree	disagree	disagree	Agree	Agree	disagree	disagree	42	7	9	4	6	12	4	0	0	1	0	0	1	0	0	0	1	0	0
female	No	5001-7500	pediatric department	40	Bachelor	tertiary hospitals	1	1	No	like	No	Nursing Clinical Specialist	Agree	Agree	Agree	Agree	Agree	Agree	Agree	Agree	disagree	disagree	disagree	disagree	Agree	disagree	Agree	Agree	Agree	disagree	48	9	9	6	6	13	5	0	1	0	0	0	1	0	0	0	1	0	0
female	No	2500-5000	pediatric department	4	Bachelor	tertiary hospitals	4	4	No	general	No	undetermined	disagree	Agree	disagree	Agree	Agree	Agree	disagree	disagree	Agree	disagree	disagree	Agree	Agree	Agree	Agree	Agree	disagree	disagree	46	7	9	4	7	15	4	0	0	1	0	0	0	1	0	0	0	0	0
female	Yes	＞7500	surgical department	2	Bachelor	tertiary hospitals	3	3	Yes	general	No	Further study	strongly agree	strongly agree	strongly agree	strongly agree	strongly disagree	Agree	strongly disagree	strongly disagree	strongly disagree	strongly disagree	strongly disagree	disagree	strongly disagree	strongly disagree	strongly disagree	strongly disagree	strongly disagree	strongly disagree	33	12	8	2	3	6	2	0	0	1	0	0	0	1	0	0	0	1	0
female	No	5001-7500	surgical department	40	Bachelor	tertiary hospitals	4	4	No	general	No	Nursing Clinical Specialist	Agree	disagree	disagree	Agree	Agree	Agree	Agree	disagree	disagree	disagree	disagree	Agree	Agree	disagree	disagree	Agree	disagree	Agree	45	7	9	5	6	13	5	0	0	1	0	0	0	1	0	0	1	0	0
female	No	2500-5000	surgical department	4	Bachelor	tertiary hospitals	5	5	No	general	Yes	Nursing Clinical Specialist	Agree	Agree	Agree	strongly agree	Agree	disagree	disagree	strongly disagree	Agree	disagree	disagree	disagree	Agree	disagree	disagree	Agree	Agree	disagree	45	9	9	3	7	12	5	0	1	0	0	0	0	1	0	0	1	0	0
female	No	2500-5000	emergency department/ICU	38	Bachelor	tertiary hospitals	5	5	No	like	No	Nursing Clinical Specialist	Agree	Agree	Agree	Agree	disagree	Agree	strongly disagree	disagree	disagree	disagree	disagree	Agree	disagree	strongly disagree	disagree	Agree	strongly disagree	strongly disagree	39	9	8	3	6	11	2	0	1	0	0	0	1	0	0	0	1	0	0
female	No	＞7500	operating room	8	College	tertiary hospitals	4	2	Yes	like	Yes	Further study	Agree	disagree	disagree	Agree	Agree	Agree	Agree	Agree	Agree	disagree	disagree	Agree	disagree	disagree	disagree	disagree	disagree	disagree	44	7	9	6	7	11	4	0	0	0	1	0	1	0	0	0	0	1	0
female	No	5001-7500	medical department	35	College	tertiary hospitals	2	1	Yes	like	Yes	Nursing Clinical Specialist	strongly agree	disagree	disagree	Agree	disagree	disagree	strongly disagree	disagree	Agree	disagree	strongly disagree	strongly agree	Agree	disagree	Agree	Agree	disagree	disagree	43	8	7	3	6	15	4	0	0	0	1	0	1	0	0	0	1	0	0
female	No	＜2500	pediatric department	24	College	tertiary hospitals	4	4	Yes	like	Yes	Nursing Clinical Specialist	strongly agree	strongly agree	strongly agree	strongly agree	Agree	Agree	Agree	strongly agree	Agree	disagree	Agree	disagree	Agree	disagree	Agree	Agree	disagree	disagree	54	12	10	7	8	13	4	0	0	0	1	0	1	0	0	0	1	0	0
female	No	2500-5000	medical department	20	College	tertiary hospitals	4	4	Yes	adore	Yes	Further study	Agree	disagree	disagree	strongly agree	Agree	strongly agree	Agree	disagree	disagree	strongly disagree	Agree	strongly agree	Agree	strongly disagree	strongly disagree	disagree	strongly disagree	strongly disagree	42	7	11	5	6	11	2	0	0	0	1	1	0	0	0	0	0	1	0
female	Yes	2500-5000	medical department	4	College	tertiary hospitals	4	4	Yes	general	Yes	Nursing Clinical Specialist	disagree	Agree	disagree	strongly agree	strongly agree	strongly agree	Agree	disagree	disagree	disagree	disagree	disagree	disagree	disagree	disagree	Agree	disagree	disagree	45	7	12	5	6	11	4	0	0	1	0	0	0	1	0	0	1	0	0
female	No	＜2500	medical department	4	College	tertiary hospitals	2	2	Yes	general	No	Nursing Clinical Specialist	disagree	disagree	disagree	Agree	Agree	Agree	Agree	Agree	disagree	disagree	Agree	disagree	disagree	disagree	Agree	Agree	disagree	disagree	44	6	9	6	7	12	4	0	0	0	1	0	0	1	0	0	1	0	0
female	No	2500-5000	others	20	Bachelor	tertiary hospitals	4	4	Yes	general	No	Nursing Clinical Specialist	Agree	Agree	Agree	strongly agree	strongly agree	strongly agree	strongly agree	strongly agree	strongly agree	Agree	Agree	strongly agree	strongly agree	Agree	strongly agree	strongly agree	Agree	strongly agree	65	9	12	8	10	19	7	0	0	1	0	0	0	1	0	0	1	0	0
female	No	＜2500	medical department	4	College	tertiary hospitals	3	3	Yes	like	Yes	Further study	disagree	disagree	disagree	Agree	disagree	Agree	disagree	disagree	disagree	disagree	disagree	disagree	Agree	disagree	Agree	Agree	disagree	disagree	41	6	8	4	6	13	4	0	0	0	1	0	1	0	0	0	0	1	0
female	No	2500-5000	surgical department	30	College	tertiary hospitals	6	6	Yes	general	Yes	Nursing Clinical Specialist	strongly agree	strongly agree	strongly agree	strongly agree	strongly agree	strongly agree	strongly agree	strongly agree	strongly agree	strongly agree	strongly agree	strongly agree	strongly agree	strongly agree	strongly agree	strongly agree	strongly agree	strongly agree	72	12	12	8	12	20	8	0	0	0	1	0	0	1	0	0	1	0	0
female	Yes	2500-5000	emergency department/ICU	22	Bachelor	tertiary hospitals	4	4	Yes	general	Yes	Further study	Agree	Agree	Agree	Agree	Agree	Agree	Agree	disagree	disagree	Agree	Agree	disagree	Agree	disagree	disagree	disagree	disagree	Agree	47	9	9	5	8	11	5	0	1	0	0	0	0	1	0	0	0	1	0
male	No	5001-7500	others	27	College	tertiary hospitals	3	3	Yes	adore	Yes	Nursing Clinical Specialist	strongly agree	strongly agree	strongly agree	strongly agree	disagree	disagree	disagree	disagree	disagree	disagree	disagree	disagree	disagree	disagree	disagree	disagree	disagree	disagree	44	12	8	4	6	10	4	0	0	0	1	1	0	0	0	0	1	0	0
female	No	＞7500	emergency department/ICU	3	College	tertiary hospitals	3	3	Yes	adore	Yes	Further study	Agree	disagree	disagree	strongly agree	disagree	strongly agree	strongly agree	strongly agree	Agree	disagree	strongly agree	strongly agree	strongly agree	Agree	strongly agree	Agree	Agree	disagree	57	7	10	8	9	18	5	0	0	0	1	1	0	0	0	0	0	1	0
female	No	5001-7500	emergency department/ICU	3	College	tertiary hospitals	10	4	Yes	general	Yes	Nursing Clinical Specialist	disagree	disagree	disagree	strongly agree	Agree	Agree	Agree	Agree	strongly agree	Agree	disagree	Agree	disagree	disagree	Agree	Agree	disagree	Agree	49	6	10	6	9	13	5	0	0	1	0	0	0	1	0	0	1	0	0
female	No	＜2500	emergency department/ICU	4	Bachelor	tertiary hospitals	3	4	No	general	Yes	Nursing Clinical Specialist	Agree	Agree	strongly disagree	strongly agree	strongly agree	strongly agree	strongly agree	disagree	disagree	strongly agree	disagree	strongly disagree	disagree	disagree	disagree	Agree	disagree	Agree	48	7	12	6	8	10	5	0	0	1	0	0	0	1	0	0	1	0	0
female	No	＜2500	medical department	18	Bachelor	tertiary hospitals	4	4	Yes	general	Yes	Nursing Clinical Specialist	Agree	Agree	Agree	Agree	disagree	disagree	disagree	disagree	strongly disagree	disagree	disagree	strongly disagree	disagree	strongly disagree	disagree	disagree	disagree	disagree	37	9	7	4	5	8	4	0	0	1	0	0	0	1	0	0	1	0	0
female	No	＜2500	surgical department	4	Bachelor	tertiary hospitals	4	4	Yes	general	No	switch to another job	Agree	Agree	disagree	Agree	strongly agree	strongly agree	strongly disagree	strongly agree	strongly agree	strongly agree	strongly agree	strongly agree	strongly agree	strongly agree	strongly agree	strongly disagree	strongly disagree	strongly agree	58	8	11	5	12	17	5	0	0	1	0	0	0	1	0	0	0	0	0
female	No	2500-5000	pediatric department	33	Bachelor	tertiary hospitals	4	4	No	general	No	Nursing Clinical Specialist	Agree	Agree	Agree	Agree	Agree	Agree	Agree	Agree	disagree	Agree	Agree	disagree	Agree	Agree	Agree	Agree	Agree	Agree	52	9	9	6	8	14	6	0	0	1	0	0	0	1	0	0	1	0	0
male	No	2500-5000	pediatric department	25	Bachelor	tertiary hospitals	4	4	Yes	like	No	undetermined	strongly agree	strongly disagree	strongly disagree	strongly agree	Agree	disagree	strongly disagree	strongly disagree	strongly agree	strongly disagree	strongly disagree	strongly agree	Agree	disagree	strongly disagree	Agree	disagree	strongly disagree	39	6	9	2	6	13	3	0	0	1	0	0	1	0	0	0	0	0	0
female	No	2500-5000	medical department	40	Bachelor	tertiary hospitals	2	3	Yes	dislike	No	undetermined	Agree	Agree	disagree	Agree	disagree	disagree	strongly disagree	disagree	disagree	Agree	Agree	Agree	disagree	disagree	Agree	Agree	strongly disagree	strongly disagree	41	8	7	3	8	13	2	0	0	1	0	0	0	0	1	0	0	0	0
female	No	2500-5000	surgical department	6	College	tertiary hospitals	4	3	Yes	like	Yes	Nursing Clinical Specialist	disagree	Agree	disagree	Agree	disagree	disagree	disagree	disagree	disagree	Agree	Agree	disagree	disagree	disagree	disagree	Agree	disagree	disagree	41	7	7	4	8	11	4	0	0	0	1	0	1	0	0	0	1	0	0
female	Yes	＜2500	surgical department	22	College	tertiary hospitals	3	2	Yes	general	Yes	Further study	Agree	Agree	disagree	disagree	disagree	disagree	disagree	disagree	disagree	Agree	Agree	disagree	disagree	disagree	disagree	Agree	disagree	disagree	41	8	6	4	8	11	4	0	0	0	1	0	0	1	0	0	0	1	0
female	No	2500-5000	surgical department	4	College	tertiary hospitals	4	4	Yes	general	Yes	undetermined	Agree	Agree	Agree	Agree	disagree	Agree	disagree	Agree	disagree	disagree	disagree	Agree	disagree	disagree	Agree	Agree	disagree	disagree	45	9	8	5	6	13	4	0	0	0	1	0	0	1	0	0	0	0	0
male	No	2500-5000	medical department	40	College	tertiary hospitals	2	2	Yes	adore	Yes	Further study	strongly agree	disagree	disagree	Agree	Agree	disagree	disagree	disagree	disagree	disagree	disagree	disagree	disagree	disagree	disagree	disagree	disagree	disagree	40	8	8	4	6	10	4	0	0	0	1	1	0	0	0	0	0	1	0
female	No	2500-5000	surgical department	24	Bachelor	tertiary hospitals	2	4	Yes	general	No	Nursing Clinical Specialist	Agree	disagree	disagree	Agree	Agree	Agree	strongly disagree	Agree	disagree	disagree	Agree	Agree	Agree	Agree	Agree	Agree	disagree	disagree	46	7	9	4	7	15	4	0	1	0	0	0	0	1	0	0	1	0	0
female	Yes	5001-7500	surgical department	24	Bachelor	tertiary hospitals	4	4	No	general	Yes	undetermined	Agree	Agree	Agree	Agree	strongly agree	strongly agree	strongly agree	strongly agree	Agree	Agree	Agree	disagree	Agree	Agree	strongly agree	Agree	strongly agree	Agree	59	9	11	8	9	15	7	0	1	0	0	0	0	1	0	0	0	0	0
female	No	2500-5000	operating room	40	Bachelor	tertiary hospitals	5	4	Yes	general	No	Nursing Clinical Specialist	Agree	Agree	disagree	Agree	disagree	Agree	disagree	strongly disagree	Agree	disagree	Agree	disagree	Agree	disagree	disagree	disagree	disagree	disagree	42	8	8	3	8	11	4	0	0	1	0	0	0	1	0	0	1	0	0
female	No	2500-5000	pediatric department	40	Bachelor	tertiary hospitals	4	4	No	general	No	Nursing Clinical Specialist	Agree	Agree	disagree	Agree	disagree	Agree	disagree	disagree	disagree	disagree	disagree	disagree	disagree	disagree	disagree	disagree	disagree	disagree	40	8	8	4	6	10	4	0	0	1	0	0	0	1	0	0	1	0	0
female	No	5001-7500	surgical department	25	College	tertiary hospitals	4	4	Yes	like	Yes	Further study	Agree	disagree	disagree	Agree	disagree	strongly agree	strongly disagree	strongly disagree	disagree	disagree	disagree	Agree	disagree	disagree	disagree	disagree	Agree	disagree	40	7	9	2	6	11	5	0	0	0	1	0	1	0	0	0	0	1	0
female	No	2500-5000	pediatric department	40	Bachelor	tertiary hospitals	4	4	Yes	general	No	Further study	Agree	disagree	disagree	Agree	disagree	Agree	disagree	strongly disagree	Agree	strongly disagree	Agree	disagree	Agree	disagree	Agree	Agree	disagree	disagree	42	7	8	3	7	13	4	0	0	1	0	0	0	1	0	0	0	1	0
female	Yes	2500-5000	surgical department	40	Bachelor	tertiary hospitals	4	4	Yes	like	Yes	Nursing Clinical Specialist	Agree	disagree	disagree	Agree	Agree	Agree	disagree	disagree	disagree	strongly disagree	disagree	Agree	disagree	disagree	Agree	Agree	disagree	strongly disagree	41	7	9	4	5	13	3	0	0	1	0	0	1	0	0	0	1	0	0
male	No	2500-5000	medical department	4	College	tertiary hospitals	4	4	Yes	like	Yes	Further study	strongly agree	Agree	Agree	strongly agree	strongly agree	strongly agree	strongly agree	strongly agree	Agree	disagree	Agree	Agree	Agree	disagree	disagree	Agree	disagree	disagree	55	10	12	8	8	13	4	0	0	0	1	0	1	0	0	0	0	1	0
female	Yes	＜2500	medical department	4	College	tertiary hospitals	0	0	No	general	No	Further study	Agree	disagree	disagree	disagree	disagree	disagree	Agree	Agree	disagree	disagree	Agree	Agree	disagree	Agree	Agree	Agree	disagree	disagree	44	7	6	6	7	14	4	0	0	0	1	0	0	1	0	0	0	1	0
female	No	＜2500	medical department	4	Bachelor	tertiary hospitals	4	4	Yes	like	Yes	undetermined	Agree	disagree	disagree	disagree	disagree	disagree	disagree	Agree	disagree	disagree	disagree	disagree	Agree	disagree	disagree	disagree	disagree	disagree	39	7	6	5	6	11	4	0	0	1	0	0	1	0	0	0	0	0	0
female	No	2500-5000	operating room	40	Bachelor	tertiary hospitals	3	3	Yes	like	No	Nursing Clinical Specialist	strongly agree	Agree	disagree	strongly agree	Agree	Agree	Agree	disagree	disagree	strongly agree	disagree	disagree	Agree	disagree	disagree	Agree	disagree	disagree	48	9	10	5	8	12	4	0	0	1	0	0	1	0	0	0	1	0	0
female	No	＜2500	medical department	36	College	tertiary hospitals	8	6	Yes	like	Yes	Nursing Clinical Specialist	Agree	Agree	disagree	strongly agree	Agree	strongly agree	Agree	Agree	disagree	strongly agree	strongly agree	Agree	disagree	disagree	Agree	strongly agree	disagree	disagree	53	8	11	6	10	14	4	0	0	0	1	0	1	0	0	0	1	0	0
female	No	2500-5000	surgical department	7	College	tertiary hospitals	4	4	Yes	adore	Yes	Nursing Clinical Specialist	disagree	strongly disagree	strongly disagree	disagree	strongly disagree	strongly disagree	strongly disagree	strongly disagree	strongly disagree	disagree	strongly disagree	strongly disagree	disagree	strongly disagree	disagree	disagree	disagree	disagree	26	4	4	2	4	8	4	0	0	0	1	1	0	0	0	0	1	0	0
female	No	＜2500	surgical department	4	College	tertiary hospitals	4	4	No	like	Yes	nursing education	strongly disagree	strongly disagree	disagree	disagree	strongly disagree	strongly disagree	strongly disagree	strongly disagree	strongly disagree	strongly disagree	strongly disagree	strongly disagree	strongly disagree	strongly disagree	strongly disagree	strongly disagree	strongly disagree	strongly disagree	20	4	4	2	3	5	2	0	0	1	0	0	1	0	0	0	0	0	1
male	No	＜2500	surgical department	3	College	tertiary hospitals	3	3	Yes	general	Yes	Nursing Clinical Specialist	Agree	disagree	disagree	Agree	disagree	Agree	disagree	disagree	disagree	Agree	disagree	disagree	Agree	disagree	disagree	disagree	disagree	disagree	41	7	8	4	7	11	4	0	0	0	1	0	0	1	0	0	1	0	0
female	Yes	5001-7500	operating room	4	Bachelor	tertiary hospitals	4	4	Yes	like	Yes	Nursing Clinical Specialist	strongly agree	disagree	disagree	strongly agree	disagree	strongly agree	strongly agree	strongly agree	disagree	disagree	disagree	disagree	disagree	disagree	strongly agree	Agree	disagree	disagree	49	8	10	8	6	13	4	0	0	1	0	0	1	0	0	0	1	0	0
female	No	2500-5000	emergency department/ICU	7	College	tertiary hospitals	4	4	Yes	like	No	nursing education	Agree	disagree	strongly disagree	strongly agree	strongly disagree	strongly agree	strongly disagree	strongly disagree	strongly disagree	strongly disagree	Agree	strongly disagree	strongly disagree	strongly agree	strongly disagree	strongly disagree	strongly disagree	strongly disagree	32	6	9	2	5	8	2	0	0	0	1	0	1	0	0	0	0	0	1
female	No	2500-5000	medical department	4	Bachelor	tertiary hospitals	2	2	No	general	Yes	Nursing Clinical Specialist	Agree	disagree	disagree	Agree	disagree	disagree	strongly disagree	strongly disagree	disagree	strongly disagree	disagree	disagree	disagree	disagree	disagree	disagree	disagree	disagree	35	7	7	2	5	10	4	0	0	1	0	0	0	1	0	0	1	0	0
female	No	5001-7500	medical department	4	College	tertiary hospitals	4	4	Yes	general	No	undetermined	Agree	Agree	Agree	strongly agree	Agree	Agree	Agree	disagree	Agree	Agree	disagree	Agree	Agree	disagree	disagree	Agree	disagree	disagree	49	9	10	5	8	13	4	0	0	0	1	0	0	1	0	0	0	0	0
female	No	5001-7500	medical department	3	Bachelor	tertiary hospitals	4	4	Yes	like	No	Nursing Clinical Specialist	Agree	disagree	disagree	Agree	disagree	Agree	strongly disagree	strongly disagree	strongly disagree	disagree	Agree	disagree	disagree	disagree	disagree	Agree	disagree	disagree	38	7	8	2	6	11	4	0	0	1	0	0	1	0	0	0	1	0	0
female	No	＞7500	surgical department	19	College	tertiary hospitals	4	4	Yes	like	Yes	Nursing Clinical Specialist	disagree	disagree	strongly disagree	disagree	disagree	Agree	disagree	Agree	disagree	Agree	Agree	disagree	disagree	disagree	disagree	disagree	Agree	disagree	40	5	7	5	8	10	5	0	0	0	1	0	1	0	0	0	1	0	0
female	No	＜2500	medical department	6	College	tertiary hospitals	3	3	Yes	like	Yes	Nursing Clinical Specialist	Agree	Agree	Agree	strongly agree	Agree	Agree	Agree	disagree	Agree	Agree	disagree	disagree	disagree	Agree	Agree	Agree	Agree	disagree	50	9	10	5	8	13	5	0	0	0	1	0	1	0	0	0	1	0	0
female	No	＜2500	surgical department	40	Bachelor	tertiary hospitals	3	3	No	general	No	Nursing Clinical Specialist	Agree	Agree	disagree	Agree	Agree	Agree	disagree	disagree	Agree	Agree	Agree	Agree	Agree	disagree	Agree	Agree	disagree	Agree	49	8	9	4	9	14	5	0	0	1	0	0	0	1	0	0	1	0	0
female	No	5001-7500	medical department	3	College	tertiary hospitals	4	4	Yes	like	Yes	Nursing Clinical Specialist	Agree	disagree	disagree	Agree	Agree	Agree	disagree	disagree	disagree	Agree	Agree	disagree	Agree	disagree	disagree	disagree	disagree	disagree	43	7	9	4	8	11	4	0	0	1	0	0	1	0	0	0	1	0	0
female	Yes	2500-5000	emergency department/ICU	36	College	tertiary hospitals	4	4	No	adore	Yes	Nursing Clinical Specialist	Agree	Agree	Agree	Agree	Agree	Agree	disagree	strongly disagree	strongly disagree	strongly disagree	strongly disagree	strongly disagree	strongly disagree	strongly disagree	strongly disagree	strongly disagree	strongly disagree	strongly disagree	31	9	9	3	3	5	2	0	0	0	1	1	0	0	0	0	1	0	0
female	No	＜2500	surgical department	7	College	tertiary hospitals	3	2	Yes	adore	Yes	Nursing Clinical Specialist	Agree	Agree	disagree	Agree	disagree	Agree	disagree	disagree	disagree	disagree	disagree	disagree	disagree	disagree	disagree	disagree	disagree	disagree	40	8	8	4	6	10	4	0	0	0	1	1	0	0	0	0	1	0	0
male	Yes	＞7500	surgical department	37	Bachelor	tertiary hospitals	4	4	No	like	Yes	Further study	strongly agree	strongly agree	strongly agree	strongly agree	strongly agree	Agree	Agree	strongly disagree	disagree	strongly agree	Agree	Agree	Agree	strongly disagree	strongly disagree	strongly disagree	disagree	Agree	50	12	11	4	9	9	5	0	0	1	0	0	1	0	0	0	0	1	0
female	No	＜2500	operating room	16	College	tertiary hospitals	6	1	Yes	like	Yes	Further study	Agree	Agree	Agree	disagree	disagree	Agree	Agree	disagree	Agree	Agree	Agree	disagree	disagree	disagree	Agree	Agree	disagree	strongly disagree	45	9	7	5	9	12	3	0	0	0	1	0	1	0	0	0	0	1	0
female	No	＜2500	surgical department	25	Bachelor	tertiary hospitals	3	3	Yes	like	Yes	Nursing Clinical Specialist	Agree	strongly disagree	strongly disagree	strongly agree	Agree	strongly agree	strongly disagree	Agree	Agree	Agree	strongly disagree	Agree	Agree	strongly disagree	strongly disagree	strongly disagree	strongly disagree	strongly disagree	38	5	11	4	7	9	2	0	0	1	0	0	1	0	0	0	1	0	0
female	Yes	＞7500	emergency department/ICU	3	Bachelor	tertiary hospitals	4	4	Yes	general	No	undetermined	strongly agree	strongly agree	strongly agree	strongly agree	strongly agree	strongly agree	strongly agree	strongly agree	strongly agree	strongly agree	strongly agree	strongly agree	strongly agree	strongly agree	strongly agree	strongly agree	strongly agree	strongly agree	72	12	12	8	12	20	8	0	0	1	0	0	0	1	0	0	0	0	0
male	Yes	2500-5000	emergency department/ICU	20	College	tertiary hospitals	2	4	Yes	like	Yes	Further study	Agree	disagree	disagree	disagree	Agree	Agree	Agree	Agree	Agree	disagree	disagree	strongly disagree	disagree	disagree	disagree	disagree	disagree	disagree	41	7	8	6	7	9	4	0	0	0	1	0	1	0	0	0	0	1	0
female	Yes	＞7500	others	32	Bachelor	tertiary hospitals	4	4	Yes	general	Yes	Nursing Clinical Specialist	strongly agree	strongly agree	strongly agree	strongly agree	Agree	Agree	Agree	strongly disagree	Agree	strongly agree	disagree	Agree	Agree	disagree	Agree	Agree	strongly disagree	strongly disagree	51	12	10	4	9	14	2	0	0	1	0	0	0	1	0	0	1	0	0
female	No	5001-7500	operating room	4	College	tertiary hospitals	1	0	Yes	general	No	nursing education	Agree	disagree	disagree	Agree	Agree	Agree	Agree	disagree	strongly agree	Agree	disagree	strongly agree	strongly agree	strongly agree	strongly agree	strongly agree	Agree	strongly agree	57	7	9	5	9	20	7	0	0	0	1	0	0	1	0	0	0	0	1
female	No	5001-7500	others	34	Bachelor	tertiary hospitals	3	3	Yes	like	Yes	Further study	Agree	Agree	disagree	Agree	Agree	Agree	Agree	Agree	Agree	Agree	Agree	Agree	Agree	disagree	disagree	Agree	Agree	disagree	50	8	9	6	9	13	5	0	0	1	0	0	1	0	0	0	0	1	0
female	Yes	＞7500	others	32	Bachelor	tertiary hospitals	2	2	Yes	like	Yes	Nursing Clinical Specialist	Agree	disagree	Agree	strongly agree	Agree	Agree	Agree	Agree	disagree	Agree	Agree	Agree	Agree	Agree	Agree	Agree	Agree	Agree	53	8	10	6	8	15	6	0	0	1	0	0	1	0	0	0	1	0	0
female	No	5001-7500	others	4	College	tertiary hospitals	4	4	Yes	adore	Yes	Nursing Clinical Specialist	Agree	disagree	disagree	Agree	Agree	Agree	disagree	disagree	disagree	disagree	Agree	Agree	Agree	disagree	Agree	disagree	Agree	disagree	45	7	9	4	7	13	5	0	0	0	1	1	0	0	0	0	1	0	0
female	No	＜2500	others	4	Bachelor	tertiary hospitals	4	4	Yes	like	No	Nursing Clinical Specialist	Agree	disagree	disagree	Agree	Agree	strongly agree	strongly disagree	disagree	disagree	strongly agree	strongly disagree	strongly agree	Agree	strongly agree	strongly agree	strongly agree	disagree	strongly disagree	49	7	10	3	7	19	3	0	0	1	0	0	1	0	0	0	1	0	0
female	No	2500-5000	pediatric department	25	College	tertiary hospitals	3	3	Yes	general	No	Further study	disagree	disagree	disagree	strongly agree	strongly agree	strongly agree	disagree	disagree	Agree	disagree	disagree	disagree	Agree	disagree	disagree	Agree	disagree	disagree	45	6	12	4	7	12	4	0	0	0	1	0	0	1	0	0	0	1	0
female	No	2500-5000	operating room	10	Bachelor	tertiary hospitals	4	4	Yes	general	No	switch to another job	strongly agree	Agree	Agree	strongly agree	Agree	strongly agree	Agree	Agree	Agree	Agree	Agree	Agree	Agree	Agree	Agree	Agree	disagree	Agree	56	10	11	6	9	15	5	0	1	0	0	0	0	1	0	0	0	0	0
female	No	＞7500	emergency department/ICU	7	College	tertiary hospitals	4	4	Yes	general	Yes	Further study	Agree	Agree	Agree	disagree	disagree	disagree	Agree	strongly disagree	Agree	Agree	disagree	disagree	disagree	disagree	Agree	Agree	disagree	disagree	43	9	6	4	8	12	4	0	0	0	1	0	0	1	0	0	0	1	0
female	Yes	5001-7500	others	36	College	tertiary hospitals	0	8	No	general	No	Further study	Agree	Agree	Agree	Agree	Agree	Agree	Agree	Agree	disagree	Agree	Agree	disagree	Agree	disagree	disagree	disagree	Agree	Agree	49	9	9	6	8	11	6	0	0	0	1	0	0	1	0	0	0	1	0
female	No	2500-5000	others	24	Bachelor	tertiary hospitals	2	4	Yes	adore	Yes	Nursing Clinical Specialist	disagree	disagree	strongly disagree	disagree	disagree	disagree	disagree	disagree	disagree	strongly disagree	strongly disagree	strongly disagree	strongly disagree	strongly disagree	strongly disagree	strongly disagree	strongly disagree	strongly disagree	26	5	6	4	4	5	2	0	0	1	0	1	0	0	0	0	1	0	0
male	No	5001-7500	others	25	College	tertiary hospitals	2	2	Yes	general	Yes	Further study	Agree	strongly agree	strongly disagree	strongly agree	strongly agree	Agree	Agree	strongly disagree	strongly agree	strongly disagree	strongly disagree	strongly agree	strongly agree	Agree	strongly agree	strongly agree	strongly agree	strongly agree	56	8	11	4	6	19	8	0	0	0	1	0	0	1	0	0	0	1	0
female	No	2500-5000	emergency department/ICU	4	College	tertiary hospitals	4	4	Yes	general	Yes	Nursing Clinical Specialist	strongly agree	strongly agree	strongly agree	strongly agree	strongly agree	strongly agree	strongly agree	strongly agree	Agree	Agree	Agree	strongly agree	strongly agree	Agree	disagree	Agree	Agree	Agree	63	12	12	8	9	16	6	0	0	0	1	0	0	1	0	0	1	0	0
female	No	＜2500	others	4	Bachelor	tertiary hospitals	1	2	Yes	like	Yes	Nursing Clinical Specialist	Agree	Agree	disagree	Agree	disagree	Agree	strongly disagree	strongly disagree	Agree	disagree	disagree	disagree	disagree	disagree	disagree	Agree	disagree	disagree	40	8	8	2	7	11	4	0	0	1	0	0	1	0	0	0	1	0	0
female	Yes	＞7500	emergency department/ICU	24	College	tertiary hospitals	2	3	Yes	general	No	switch to another job	Agree	Agree	disagree	Agree	Agree	Agree	Agree	disagree	Agree	Agree	disagree	Agree	disagree	Agree	Agree	Agree	disagree	Agree	49	8	9	5	8	14	5	0	0	0	1	0	0	1	0	0	0	0	0
female	Yes	2500-5000	psychiatry department	20	Bachelor	tertiary hospitals	2	1	Yes	like	Yes	Further study	strongly agree	Agree	Agree	Agree	Agree	strongly agree	disagree	Agree	disagree	disagree	disagree	disagree	disagree	disagree	Agree	strongly agree	disagree	disagree	48	10	10	5	6	13	4	0	0	1	0	0	1	0	0	0	0	1	0
female	No	2500-5000	emergency department/ICU	40	Bachelor	tertiary hospitals	4	4	No	strongly dislike	No	nursing education	strongly agree	strongly agree	strongly agree	Agree	strongly agree	strongly agree	strongly agree	strongly agree	strongly agree	strongly agree	strongly agree	strongly agree	strongly agree	strongly agree	strongly agree	disagree	disagree	strongly agree	67	12	11	8	12	18	6	0	0	1	0	0	0	0	0	1	0	0	1
female	No	2500-5000	others	4	Bachelor	tertiary hospitals	4	3	Yes	like	No	Nursing Clinical Specialist	Agree	Agree	Agree	Agree	disagree	disagree	Agree	disagree	Agree	disagree	Agree	Agree	Agree	disagree	Agree	Agree	disagree	disagree	47	9	7	5	8	14	4	0	0	1	0	0	1	0	0	0	1	0	0
female	Yes	2500-5000	surgical department	21	College	tertiary hospitals	4	4	No	general	Yes	Further study	strongly agree	Agree	Agree	Agree	Agree	Agree	disagree	Agree	disagree	Agree	disagree	Agree	Agree	disagree	Agree	Agree	strongly disagree	strongly disagree	47	10	9	5	7	14	2	0	0	0	1	0	0	1	0	0	0	1	0
female	No	＞7500	emergency department/ICU	4	Bachelor	tertiary hospitals	4	4	No	like	No	Nursing Clinical Specialist	Agree	disagree	disagree	strongly agree	Agree	Agree	disagree	disagree	disagree	disagree	disagree	disagree	disagree	disagree	disagree	Agree	disagree	disagree	42	7	10	4	6	11	4	0	1	0	0	0	1	0	0	0	1	0	0
female	No	2500-5000	surgical department	6	College	tertiary hospitals	2	2	Yes	like	Yes	Nursing Clinical Specialist	Agree	Agree	Agree	Agree	disagree	disagree	Agree	disagree	disagree	disagree	Agree	disagree	Agree	strongly disagree	disagree	disagree	strongly disagree	strongly disagree	40	9	7	5	7	10	2	0	0	0	1	0	1	0	0	0	1	0	0
female	Yes	2500-5000	others	32	College	tertiary hospitals	2	2	Yes	like	Yes	Nursing Clinical Specialist	disagree	disagree	disagree	Agree	Agree	disagree	disagree	disagree	disagree	disagree	disagree	Agree	disagree	disagree	disagree	disagree	disagree	disagree	39	6	8	4	6	11	4	0	0	0	1	0	1	0	0	0	1	0	0
female	No	2500-5000	surgical department	26	College	tertiary hospitals	4	4	Yes	general	Yes	Further study	Agree	Agree	disagree	strongly agree	disagree	Agree	strongly disagree	strongly disagree	Agree	Agree	Agree	Agree	disagree	disagree	strongly agree	strongly agree	strongly agree	disagree	49	8	9	2	9	15	6	0	0	0	1	0	0	1	0	0	0	1	0
female	No	5001-7500	emergency department/ICU	4	College	tertiary hospitals	4	4	No	general	No	Nursing Clinical Specialist	Agree	Agree	Agree	Agree	disagree	strongly agree	strongly agree	strongly agree	Agree	strongly agree	strongly agree	strongly agree	Agree	disagree	Agree	Agree	Agree	Agree	58	9	9	8	11	15	6	0	0	0	1	0	0	1	0	0	1	0	0
female	No	5001-7500	pediatric department	4	Bachelor	tertiary hospitals	4	4	Yes	dislike	No	Further study	Agree	Agree	Agree	Agree	Agree	Agree	Agree	Agree	Agree	Agree	Agree	Agree	Agree	Agree	Agree	Agree	Agree	Agree	54	9	9	6	9	15	6	0	0	1	0	0	0	0	1	0	0	1	0
female	No	2500-5000	psychiatry department	4	Bachelor	tertiary hospitals	6	6	Yes	general	No	Nursing Clinical Specialist	Agree	strongly disagree	disagree	Agree	Agree	Agree	disagree	strongly agree	disagree	Agree	disagree	strongly agree	Agree	disagree	disagree	Agree	disagree	disagree	46	6	9	6	7	14	4	0	0	1	0	0	0	1	0	0	1	0	0
female	No	2500-5000	others	29	Bachelor	tertiary hospitals	5	4	Yes	like	Yes	undetermined	Agree	disagree	disagree	Agree	disagree	Agree	Agree	disagree	Agree	Agree	Agree	Agree	disagree	disagree	disagree	Agree	disagree	disagree	45	7	8	5	9	12	4	0	0	1	0	0	1	0	0	0	0	0	0
female	No	2500-5000	others	29	Bachelor	tertiary hospitals	5	3	No	like	Yes	Nursing Clinical Specialist	disagree	disagree	disagree	Agree	disagree	Agree	strongly disagree	strongly disagree	strongly disagree	Agree	disagree	Agree	Agree	Agree	Agree	Agree	strongly disagree	disagree	40	6	8	2	6	15	3	0	0	1	0	0	1	0	0	0	1	0	0
male	No	2500-5000	surgical department	4	Bachelor	tertiary hospitals	4	4	Yes	strongly dislike	No	undetermined	disagree	disagree	disagree	strongly agree	strongly agree	strongly agree	Agree	strongly agree	strongly agree	strongly agree	Agree	strongly agree	strongly agree	strongly agree	strongly agree	strongly agree	strongly agree	strongly agree	64	6	12	7	11	20	8	0	1	0	0	0	0	0	0	1	0	0	0
female	No	5001-7500	obstetrics and gynecology department	4	College	tertiary hospitals	4	4	No	like	Yes	Nursing Clinical Specialist	Agree	Agree	Agree	Agree	disagree	disagree	disagree	disagree	disagree	disagree	disagree	disagree	disagree	disagree	disagree	disagree	disagree	disagree	40	9	7	4	6	10	4	0	0	0	1	0	1	0	0	0	1	0	0
female	No	2500-5000	others	36	College	tertiary hospitals	6	5	Yes	general	Yes	Further study	disagree	disagree	disagree	strongly agree	Agree	Agree	disagree	Agree	Agree	Agree	disagree	disagree	Agree	disagree	disagree	disagree	disagree	disagree	44	6	10	5	8	11	4	0	0	0	1	0	0	1	0	0	0	1	0
female	No	2500-5000	emergency department/ICU	20	Bachelor	tertiary hospitals	4	4	No	general	No	undetermined	Agree	Agree	disagree	Agree	disagree	disagree	disagree	disagree	disagree	disagree	Agree	disagree	Agree	disagree	Agree	Agree	disagree	disagree	43	8	7	4	7	13	4	0	0	1	0	0	0	1	0	0	0	0	0
male	No	5001-7500	surgical department	36	College	tertiary hospitals	4	4	No	general	No	Further study	strongly agree	Agree	disagree	Agree	disagree	Agree	disagree	disagree	disagree	Agree	disagree	Agree	Agree	disagree	Agree	strongly agree	strongly disagree	disagree	46	9	8	4	7	15	3	0	0	0	1	0	0	1	0	0	0	1	0
female	No	2500-5000	surgical department	7	College	tertiary hospitals	4	4	Yes	adore	Yes	Further study	strongly agree	strongly agree	strongly agree	strongly agree	strongly agree	strongly agree	strongly agree	strongly agree	strongly agree	strongly agree	strongly agree	strongly agree	strongly agree	strongly agree	strongly agree	strongly agree	strongly agree	strongly agree	72	12	12	8	12	20	8	0	0	0	1	1	0	0	0	0	0	1	0
female	No	5001-7500	others	2	College	tertiary hospitals	4	4	Yes	dislike	No	others	Agree	disagree	disagree	strongly agree	Agree	Agree	disagree	disagree	disagree	disagree	disagree	strongly agree	strongly agree	disagree	Agree	Agree	Agree	Agree	49	7	10	4	6	16	6	0	0	0	1	0	0	0	1	0	0	0	0
female	No	2500-5000	medical department	28	College	tertiary hospitals	4	4	Yes	adore	Yes	Nursing Clinical Specialist	Agree	disagree	disagree	strongly disagree	disagree	Agree	disagree	disagree	disagree	strongly disagree	disagree	Agree	Agree	disagree	disagree	disagree	disagree	strongly disagree	37	7	6	4	5	12	3	0	0	0	1	1	0	0	0	0	1	0	0
female	No	＜2500	surgical department	4	Bachelor	tertiary hospitals	8	4	Yes	like	Yes	Nursing Clinical Specialist	Agree	disagree	strongly disagree	strongly agree	disagree	disagree	disagree	strongly disagree	disagree	disagree	strongly disagree	disagree	Agree	disagree	disagree	disagree	disagree	disagree	37	6	8	3	5	11	4	0	0	1	0	0	1	0	0	0	1	0	0
female	No	2500-5000	medical department	40	Bachelor	tertiary hospitals	1	1	Yes	general	No	Further study	Agree	disagree	Agree	Agree	Agree	Agree	disagree	Agree	disagree	Agree	disagree	disagree	Agree	disagree	Agree	Agree	disagree	disagree	46	8	9	5	7	13	4	0	1	0	0	0	0	1	0	0	0	1	0
female	No	＞7500	surgical department	4	Bachelor	tertiary hospitals	4	4	No	adore	Yes	Nursing Clinical Specialist	disagree	disagree	disagree	Agree	disagree	Agree	disagree	disagree	disagree	disagree	Agree	Agree	Agree	disagree	disagree	disagree	disagree	disagree	41	6	8	4	7	12	4	0	0	1	0	1	0	0	0	0	1	0	0
male	No	2500-5000	surgical department	6	Bachelor	tertiary hospitals	8	4	Yes	general	Yes	Nursing Clinical Specialist	Agree	Agree	disagree	Agree	strongly agree	Agree	Agree	Agree	Agree	Agree	Agree	strongly agree	Agree	disagree	Agree	Agree	Agree	Agree	54	8	10	6	9	15	6	0	0	1	0	0	0	1	0	0	1	0	0
female	No	＜2500	obstetrics and gynecology department	32	College	tertiary hospitals	7	8	Yes	dislike	Yes	undetermined	strongly agree	strongly agree	strongly agree	strongly agree	disagree	Agree	Agree	strongly agree	strongly agree	strongly agree	Agree	strongly agree	strongly agree	strongly agree	strongly agree	strongly agree	strongly agree	strongly agree	67	12	9	7	11	20	8	0	0	0	1	0	0	0	1	0	0	0	0
female	No	5001-7500	surgical department	29	Bachelor	tertiary hospitals	4	4	Yes	like	Yes	Nursing Clinical Specialist	Agree	Agree	Agree	Agree	Agree	Agree	Agree	Agree	disagree	disagree	disagree	strongly disagree	disagree	strongly disagree	disagree	disagree	disagree	disagree	42	9	9	6	6	8	4	0	0	1	0	0	1	0	0	0	1	0	0
male	No	2500-5000	medical department	20	Bachelor	tertiary hospitals	2	1	Yes	general	No	Nursing Clinical Specialist	Agree	Agree	Agree	Agree	disagree	disagree	disagree	disagree	disagree	disagree	Agree	disagree	disagree	strongly disagree	strongly disagree	Agree	disagree	disagree	40	9	7	4	7	9	4	0	1	0	0	0	0	1	0	0	1	0	0
female	No	＜2500	medical department	36	College	tertiary hospitals	4	4	Yes	general	Yes	Further study	Agree	disagree	Agree	Agree	Agree	Agree	disagree	disagree	disagree	disagree	disagree	disagree	disagree	disagree	disagree	Agree	disagree	disagree	42	8	9	4	6	11	4	0	0	0	1	0	0	1	0	0	0	1	0
female	No	2500-5000	surgical department	40	Bachelor	tertiary hospitals	4	4	Yes	general	No	Nursing Clinical Specialist	strongly agree	Agree	Agree	strongly agree	disagree	disagree	disagree	strongly disagree	Agree	Agree	Agree	Agree	Agree	disagree	Agree	disagree	disagree	strongly disagree	46	10	8	3	9	13	3	0	0	1	0	0	0	1	0	0	1	0	0
female	No	2500-5000	obstetrics and gynecology department	22	Bachelor	tertiary hospitals	1	3	Yes	like	No	Further study	Agree	disagree	disagree	strongly agree	disagree	Agree	disagree	disagree	disagree	disagree	disagree	disagree	disagree	Agree	strongly disagree	disagree	strongly disagree	strongly disagree	38	7	9	4	6	10	2	0	1	0	0	0	1	0	0	0	0	1	0
female	No	＜2500	emergency department/ICU	4	Bachelor	tertiary hospitals	4	4	No	general	Yes	nursing education	Agree	Agree	strongly agree	Agree	strongly agree	Agree	strongly agree	Agree	disagree	disagree	disagree	disagree	Agree	disagree	Agree	Agree	Agree	disagree	51	10	10	7	6	13	5	0	1	0	0	0	0	1	0	0	0	0	1
female	No	＜2500	emergency department/ICU	4	Bachelor	tertiary hospitals	4	4	Yes	like	Yes	Nursing Clinical Specialist	strongly agree	disagree	Agree	Agree	Agree	Agree	Agree	Agree	Agree	Agree	Agree	Agree	Agree	Agree	Agree	Agree	Agree	Agree	54	9	9	6	9	15	6	0	0	1	0	0	1	0	0	0	1	0	0
female	No	＞7500	medical department	20	Bachelor	tertiary hospitals	4	4	No	general	No	undetermined	strongly agree	Agree	Agree	Agree	strongly agree	strongly agree	strongly agree	strongly agree	strongly agree	Agree	strongly agree	strongly agree	strongly agree	Agree	strongly agree	strongly agree	strongly agree	strongly agree	67	10	11	8	11	19	8	0	1	0	0	0	0	1	0	0	0	0	0
female	No	＜2500	others	28	College	tertiary hospitals	4	4	Yes	general	Yes	undetermined	Agree	Agree	Agree	Agree	Agree	Agree	Agree	Agree	Agree	Agree	Agree	Agree	Agree	Agree	Agree	Agree	Agree	Agree	54	9	9	6	9	15	6	0	0	0	1	0	0	1	0	0	0	0	0
female	No	2500-5000	surgical department	28	College	tertiary hospitals	8	4	Yes	general	No	Nursing Clinical Specialist	strongly agree	strongly agree	strongly agree	strongly agree	disagree	Agree	disagree	disagree	Agree	disagree	disagree	Agree	Agree	disagree	strongly agree	Agree	Agree	disagree	52	12	9	4	7	15	5	0	0	0	1	0	0	1	0	0	1	0	0
female	No	2500-5000	medical department	4	Bachelor	tertiary hospitals	4	4	No	general	No	Nursing Clinical Specialist	disagree	disagree	disagree	Agree	disagree	disagree	disagree	disagree	disagree	disagree	disagree	disagree	disagree	disagree	disagree	Agree	disagree	disagree	38	6	7	4	6	11	4	0	1	0	0	0	0	1	0	0	1	0	0
female	No	5001-7500	others	25	Bachelor	tertiary hospitals	1	1	Yes	general	No	Nursing Clinical Specialist	disagree	disagree	disagree	strongly agree	disagree	Agree	disagree	disagree	Agree	disagree	disagree	strongly agree	Agree	Agree	Agree	Agree	disagree	Agree	47	6	9	4	7	16	5	0	0	1	0	0	0	1	0	0	1	0	0
female	Yes	2500-5000	emergency department/ICU	28	College	tertiary hospitals	4	2	Yes	adore	No	Nursing Clinical Specialist	strongly agree	disagree	disagree	strongly agree	disagree	Agree	disagree	disagree	disagree	disagree	disagree	Agree	disagree	disagree	disagree	Agree	disagree	disagree	43	8	9	4	6	12	4	0	0	0	1	1	0	0	0	0	1	0	0
female	No	2500-5000	medical department	4	Bachelor	tertiary hospitals	4	4	Yes	general	No	Further study	Agree	Agree	disagree	Agree	disagree	strongly agree	Agree	strongly agree	strongly agree	Agree	Agree	strongly agree	Agree	Agree	strongly agree	strongly agree	Agree	disagree	57	8	9	7	10	18	5	0	1	0	0	0	0	1	0	0	0	1	0
female	No	＜2500	surgical department	28	College	tertiary hospitals	10	3	No	like	Yes	Nursing Clinical Specialist	Agree	Agree	Agree	Agree	Agree	strongly agree	strongly agree	strongly agree	Agree	strongly agree	Agree	strongly agree	disagree	Agree	Agree	Agree	Agree	Agree	58	9	10	8	10	15	6	0	0	0	1	0	1	0	0	0	1	0	0
female	No	＜2500	medical department	20	Bachelor	tertiary hospitals	3	3	Yes	general	No	undetermined	Agree	disagree	disagree	strongly agree	strongly agree	strongly agree	Agree	Agree	strongly agree	strongly agree	Agree	strongly agree	strongly agree	strongly agree	strongly agree	strongly agree	Agree	strongly agree	63	7	12	6	11	20	7	0	0	1	0	0	0	1	0	0	0	0	0
male	No	＜2500	surgical department	25	College	tertiary hospitals	8	4	Yes	like	Yes	Nursing Clinical Specialist	strongly agree	Agree	disagree	disagree	disagree	Agree	disagree	Agree	disagree	disagree	Agree	Agree	Agree	disagree	disagree	disagree	strongly disagree	strongly disagree	42	9	7	5	7	12	2	0	0	0	1	0	1	0	0	0	1	0	0
female	No	＜2500	surgical department	2	Bachelor	tertiary hospitals	4	4	Yes	general	Yes	Further study	disagree	Agree	disagree	disagree	disagree	disagree	Agree	disagree	disagree	Agree	disagree	disagree	disagree	disagree	Agree	disagree	disagree	Agree	41	7	6	5	7	11	5	0	1	0	0	0	0	1	0	0	0	1	0
female	Yes	5001-7500	emergency department/ICU	4	Bachelor	tertiary hospitals	4	4	Yes	general	No	Nursing Clinical Specialist	Agree	Agree	Agree	Agree	disagree	Agree	Agree	disagree	Agree	Agree	Agree	Agree	strongly agree	disagree	Agree	Agree	disagree	disagree	50	9	8	5	9	15	4	0	1	0	0	0	0	1	0	0	1	0	0
female	No	2500-5000	emergency department/ICU	40	Bachelor	tertiary hospitals	4	4	Yes	adore	Yes	Nursing Clinical Specialist	Agree	Agree	Agree	Agree	Agree	Agree	Agree	Agree	Agree	Agree	Agree	disagree	Agree	strongly disagree	disagree	disagree	disagree	disagree	47	9	9	6	9	10	4	0	1	0	0	1	0	0	0	0	1	0	0
female	Yes	2500-5000	surgical department	4	College	tertiary hospitals	5	5	Yes	adore	Yes	Further study	disagree	Agree	Agree	Agree	Agree	Agree	Agree	disagree	disagree	Agree	Agree	Agree	Agree	disagree	disagree	disagree	Agree	disagree	47	8	9	5	8	12	5	0	0	0	1	1	0	0	0	0	0	1	0
male	Yes	5001-7500	emergency department/ICU	4	Bachelor	tertiary hospitals	4	4	Yes	like	No	Further study	strongly agree	strongly agree	strongly agree	strongly agree	strongly agree	strongly agree	strongly agree	strongly agree	strongly agree	strongly agree	strongly agree	strongly agree	strongly agree	strongly agree	strongly agree	strongly agree	strongly agree	strongly agree	72	12	12	8	12	20	8	0	1	0	0	0	1	0	0	0	0	1	0
female	No	2500-5000	surgical department	4	College	tertiary hospitals	4	4	Yes	general	No	undetermined	disagree	strongly agree	strongly agree	strongly agree	strongly agree	strongly agree	Agree	disagree	strongly agree	disagree	disagree	strongly agree	strongly agree	strongly agree	strongly agree	strongly agree	strongly agree	strongly agree	63	10	12	5	8	20	8	0	0	0	1	0	0	1	0	0	0	0	0
female	No	5001-7500	surgical department	30	Bachelor	tertiary hospitals	4	4	No	general	No	Nursing Clinical Specialist	Agree	Agree	disagree	disagree	disagree	Agree	Agree	disagree	Agree	Agree	Agree	Agree	Agree	Agree	Agree	Agree	Agree	disagree	49	8	7	5	9	15	5	0	1	0	0	0	0	1	0	0	1	0	0
female	Yes	2500-5000	medical department	9	Bachelor	tertiary hospitals	2	2	No	general	Yes	Nursing Clinical Specialist	Agree	Agree	Agree	Agree	strongly agree	disagree	strongly agree	Agree	Agree	Agree	Agree	Agree	Agree	Agree	strongly agree	Agree	Agree	Agree	56	9	9	7	9	16	6	0	0	1	0	0	0	1	0	0	1	0	0
female	No	2500-5000	surgical department	40	Bachelor	tertiary hospitals	3	1	No	general	No	undetermined	Agree	disagree	Agree	disagree	disagree	Agree	Agree	disagree	Agree	Agree	disagree	disagree	disagree	disagree	disagree	Agree	Agree	Agree	45	8	7	5	8	11	6	0	1	0	0	0	0	1	0	0	0	0	0
female	Yes	＜2500	medical department	14	Bachelor	tertiary hospitals	2	2	Yes	general	Yes	Nursing Clinical Specialist	Agree	Agree	Agree	Agree	disagree	disagree	disagree	disagree	disagree	disagree	Agree	Agree	Agree	disagree	Agree	Agree	Agree	Agree	47	9	7	4	7	14	6	0	0	1	0	0	0	1	0	0	1	0	0
female	No	2500-5000	medical department	4	Bachelor	tertiary hospitals	4	4	Yes	general	No	undetermined	Agree	disagree	disagree	strongly agree	strongly agree	strongly agree	disagree	disagree	disagree	disagree	Agree	strongly agree	strongly agree	strongly agree	strongly agree	strongly agree	disagree	disagree	54	7	12	4	7	20	4	0	0	1	0	0	0	1	0	0	0	0	0
male	No	＜2500	medical department	4	Bachelor	tertiary hospitals	4	4	Yes	like	Yes	Nursing Clinical Specialist	Agree	Agree	disagree	Agree	disagree	disagree	disagree	disagree	Agree	disagree	Agree	disagree	disagree	disagree	disagree	disagree	disagree	disagree	41	8	7	4	8	10	4	0	0	1	0	0	1	0	0	0	1	0	0
female	No	2500-5000	surgical department	4	Bachelor	tertiary hospitals	4	4	Yes	general	Yes	Further study	Agree	strongly agree	strongly disagree	strongly agree	strongly agree	strongly agree	disagree	disagree	disagree	disagree	Agree	Agree	Agree	Agree	Agree	disagree	disagree	disagree	49	8	12	4	7	14	4	0	0	1	0	0	0	1	0	0	0	1	0
female	No	2500-5000	surgical department	40	Bachelor	tertiary hospitals	4	4	No	general	No	Nursing Clinical Specialist	Agree	disagree	disagree	Agree	disagree	disagree	disagree	disagree	disagree	disagree	disagree	disagree	Agree	disagree	disagree	disagree	disagree	disagree	39	7	7	4	6	11	4	0	0	1	0	0	0	1	0	0	1	0	0
female	Yes	5001-7500	emergency department/ICU	40	Bachelor	tertiary hospitals	2	2	Yes	general	No	Nursing Clinical Specialist	Agree	Agree	disagree	disagree	disagree	disagree	disagree	disagree	disagree	disagree	disagree	disagree	disagree	disagree	Agree	Agree	disagree	disagree	40	8	6	4	6	12	4	0	1	0	0	0	0	1	0	0	1	0	0
female	Yes	5001-7500	others	25	College	tertiary hospitals	4	4	Yes	general	Yes	Nursing Clinical Specialist	strongly disagree	strongly disagree	strongly disagree	strongly disagree	strongly disagree	strongly disagree	strongly disagree	strongly disagree	strongly disagree	strongly disagree	strongly disagree	strongly disagree	strongly disagree	strongly disagree	strongly disagree	strongly disagree	strongly disagree	strongly disagree	18	3	3	2	3	5	2	0	0	0	1	0	0	1	0	0	1	0	0
female	No	＜2500	surgical department	40	College	tertiary hospitals	3	3	Yes	dislike	Yes	Further study	Agree	strongly disagree	strongly disagree	strongly disagree	strongly disagree	strongly agree	strongly disagree	strongly disagree	strongly disagree	Agree	strongly disagree	strongly disagree	Agree	strongly disagree	strongly disagree	strongly disagree	strongly disagree	strongly disagree	27	5	6	2	5	7	2	0	0	0	1	0	0	0	1	0	0	1	0
female	No	5001-7500	medical department	3	Bachelor	tertiary hospitals	4	4	Yes	general	Yes	undetermined	strongly agree	Agree	disagree	disagree	Agree	strongly agree	Agree	disagree	Agree	Agree	Agree	Agree	strongly agree	Agree	strongly agree	strongly agree	Agree	strongly disagree	54	9	9	5	9	18	4	0	0	1	0	0	0	1	0	0	0	0	0
female	No	5001-7500	others	28	College	tertiary hospitals	4	4	No	general	Yes	Nursing Clinical Specialist	Agree	Agree	Agree	Agree	Agree	Agree	Agree	Agree	Agree	Agree	Agree	Agree	Agree	Agree	Agree	Agree	Agree	Agree	54	9	9	6	9	15	6	0	0	0	1	0	0	1	0	0	1	0	0
female	No	2500-5000	others	24	College	tertiary hospitals	4	4	No	general	Yes	Nursing Clinical Specialist	Agree	Agree	Agree	Agree	strongly disagree	Agree	disagree	strongly disagree	Agree	strongly agree	disagree	Agree	Agree	disagree	Agree	Agree	Agree	Agree	48	9	7	3	9	14	6	0	0	0	1	0	0	1	0	0	1	0	0
female	No	2500-5000	surgical department	36	Bachelor	tertiary hospitals	4	4	Yes	adore	Yes	Nursing Clinical Specialist	Agree	Agree	strongly disagree	Agree	disagree	disagree	strongly disagree	strongly disagree	strongly disagree	Agree	Agree	strongly disagree	disagree	disagree	disagree	Agree	disagree	disagree	37	7	7	2	7	10	4	0	0	1	0	1	0	0	0	0	1	0	0
female	Yes	＞7500	surgical department	18	Bachelor	tertiary hospitals	4	4	Yes	like	Yes	Nursing Clinical Specialist	Agree	Agree	disagree	Agree	disagree	disagree	disagree	disagree	disagree	disagree	disagree	disagree	disagree	disagree	disagree	disagree	disagree	disagree	39	8	7	4	6	10	4	0	1	0	0	0	1	0	0	0	1	0	0
female	No	＜2500	medical department	20	College	tertiary hospitals	4	1	No	like	No	undetermined	Agree	Agree	disagree	strongly agree	disagree	Agree	disagree	strongly disagree	Agree	strongly agree	Agree	Agree	Agree	disagree	Agree	Agree	Agree	Agree	50	8	9	3	10	14	6	0	0	0	1	0	1	0	0	0	0	0	0
female	No	5001-7500	surgical department	3	College	tertiary hospitals	4	4	No	general	Yes	Nursing Clinical Specialist	Agree	Agree	Agree	Agree	Agree	Agree	Agree	Agree	disagree	disagree	disagree	disagree	disagree	disagree	disagree	disagree	disagree	disagree	44	9	9	6	6	10	4	0	0	0	1	0	0	1	0	0	1	0	0
female	No	＞7500	medical department	22	Bachelor	tertiary hospitals	4	4	No	like	Yes	Nursing Clinical Specialist	disagree	disagree	disagree	Agree	disagree	disagree	disagree	disagree	disagree	disagree	disagree	Agree	strongly disagree	strongly disagree	strongly disagree	strongly disagree	strongly disagree	strongly disagree	32	6	7	4	6	7	2	0	0	1	0	0	1	0	0	0	1	0	0
female	No	2500-5000	medical department	40	Bachelor	tertiary hospitals	4	6	Yes	like	Yes	Nursing Clinical Specialist	Agree	Agree	disagree	strongly agree	strongly agree	strongly agree	Agree	Agree	Agree	strongly agree	Agree	strongly agree	strongly agree	Agree	strongly agree	strongly agree	disagree	Agree	60	8	12	6	10	19	5	0	0	1	0	0	1	0	0	0	1	0	0
female	Yes	2500-5000	surgical department	40	Bachelor	tertiary hospitals	5	4	Yes	adore	No	Further study	disagree	disagree	strongly disagree	Agree	disagree	Agree	strongly disagree	disagree	strongly disagree	strongly disagree	strongly disagree	strongly disagree	disagree	strongly disagree	strongly disagree	disagree	disagree	strongly disagree	29	5	8	3	3	7	3	0	0	1	0	1	0	0	0	0	0	1	0
male	Yes	＞7500	surgical department	40	Bachelor	tertiary hospitals	4	4	Yes	general	Yes	undetermined	strongly agree	strongly agree	strongly agree	strongly agree	disagree	disagree	Agree	disagree	disagree	disagree	disagree	disagree	disagree	disagree	Agree	Agree	disagree	disagree	47	12	8	5	6	12	4	0	0	1	0	0	0	1	0	0	0	0	0
female	Yes	2500-5000	obstetrics and gynecology department	18	Bachelor	tertiary hospitals	4	4	Yes	strongly dislike	No	switch to another job	disagree	disagree	disagree	strongly agree	strongly agree	strongly agree	strongly agree	strongly agree	strongly agree	strongly agree	disagree	strongly agree	Agree	strongly agree	strongly agree	strongly agree	Agree	strongly agree	62	6	12	8	10	19	7	1	0	0	0	0	0	0	0	1	0	0	0
female	No	2500-5000	surgical department	35	College	tertiary hospitals	4	4	Yes	like	Yes	Further study	Agree	disagree	disagree	Agree	disagree	Agree	disagree	disagree	disagree	disagree	disagree	disagree	disagree	disagree	disagree	disagree	disagree	disagree	39	7	8	4	6	10	4	0	0	0	1	0	1	0	0	0	0	1	0
female	No	2500-5000	medical department	25	College	tertiary hospitals	4	2	Yes	like	Yes	Nursing Clinical Specialist	disagree	Agree	disagree	disagree	disagree	Agree	disagree	disagree	disagree	disagree	disagree	Agree	disagree	strongly disagree	disagree	Agree	disagree	disagree	39	7	7	4	6	11	4	0	0	0	1	0	1	0	0	0	1	0	0
male	No	2500-5000	emergency department/ICU	4	Bachelor	tertiary hospitals	4	4	Yes	like	No	Nursing Clinical Specialist	Agree	disagree	Agree	disagree	disagree	disagree	disagree	disagree	disagree	Agree	disagree	disagree	disagree	disagree	disagree	disagree	disagree	disagree	39	8	6	4	7	10	4	0	1	0	0	0	1	0	0	0	1	0	0
female	No	2500-5000	medical department	40	Bachelor	tertiary hospitals	4	4	No	general	No	Nursing Clinical Specialist	strongly agree	Agree	Agree	strongly agree	disagree	Agree	disagree	disagree	Agree	strongly agree	Agree	Agree	Agree	disagree	strongly disagree	strongly agree	disagree	disagree	50	10	9	4	10	13	4	0	1	0	0	0	0	1	0	0	1	0	0
female	No	2500-5000	surgical department	28	College	tertiary hospitals	6	4	Yes	like	Yes	Nursing Clinical Specialist	disagree	disagree	disagree	Agree	disagree	disagree	disagree	disagree	disagree	Agree	Agree	disagree	disagree	disagree	disagree	Agree	disagree	disagree	40	6	7	4	8	11	4	0	0	0	1	0	1	0	0	0	1	0	0
female	No	5001-7500	others	4	College	tertiary hospitals	4	4	Yes	like	Yes	Nursing Clinical Specialist	strongly agree	Agree	Agree	Agree	disagree	strongly agree	Agree	strongly disagree	strongly disagree	strongly disagree	strongly disagree	Agree	disagree	disagree	Agree	disagree	disagree	disagree	42	10	9	4	3	12	4	0	0	0	1	0	1	0	0	0	1	0	0
female	No	2500-5000	surgical department	36	College	tertiary hospitals	4	4	Yes	like	Yes	Further study	disagree	Agree	disagree	disagree	disagree	Agree	disagree	strongly disagree	disagree	Agree	Agree	disagree	disagree	Agree	disagree	disagree	disagree	strongly disagree	39	7	7	3	8	11	3	0	0	0	1	0	1	0	0	0	0	1	0
female	No	2500-5000	medical department	4	Bachelor	tertiary hospitals	1	1	No	general	Yes	undetermined	Agree	Agree	Agree	Agree	disagree	disagree	disagree	disagree	Agree	Agree	disagree	Agree	Agree	Agree	Agree	Agree	Agree	Agree	49	9	7	4	8	15	6	0	1	0	0	0	0	1	0	0	0	0	0
female	No	2500-5000	obstetrics and gynecology department	22	Bachelor	tertiary hospitals	3	3	Yes	like	No	Further study	Agree	disagree	disagree	Agree	disagree	disagree	Agree	disagree	disagree	disagree	disagree	disagree	disagree	disagree	disagree	disagree	disagree	disagree	39	7	7	5	6	10	4	0	1	0	0	0	1	0	0	0	0	1	0
female	No	5001-7500	psychiatry department	36	College	tertiary hospitals	4	8	Yes	strongly dislike	No	switch to another job	disagree	Agree	Agree	Agree	Agree	disagree	Agree	disagree	disagree	disagree	disagree	Agree	Agree	Agree	disagree	disagree	disagree	disagree	44	8	8	5	6	13	4	0	0	0	1	0	0	0	0	1	0	0	0
female	No	＜2500	operating room	4	Bachelor	tertiary hospitals	4	4	Yes	like	No	Nursing Clinical Specialist	disagree	disagree	disagree	disagree	disagree	disagree	disagree	disagree	disagree	disagree	disagree	disagree	disagree	disagree	disagree	disagree	disagree	disagree	36	6	6	4	6	10	4	0	0	1	0	0	1	0	0	0	1	0	0
female	Yes	＜2500	obstetrics and gynecology department	24	Bachelor	tertiary hospitals	3	1	Yes	general	No	Nursing Clinical Specialist	Agree	Agree	disagree	strongly agree	disagree	Agree	disagree	strongly disagree	disagree	strongly disagree	disagree	disagree	disagree	disagree	disagree	disagree	disagree	disagree	39	8	9	3	5	10	4	0	1	0	0	0	0	1	0	0	1	0	0
female	No	＞7500	obstetrics and gynecology department	20	Bachelor	tertiary hospitals	4	4	Yes	general	No	Further study	Agree	Agree	disagree	Agree	disagree	disagree	disagree	disagree	disagree	disagree	disagree	Agree	Agree	disagree	disagree	disagree	disagree	disagree	41	8	7	4	6	12	4	0	1	0	0	0	0	1	0	0	0	1	0
female	Yes	2500-5000	medical department	40	College	tertiary hospitals	4	3	Yes	general	Yes	switch to another job	Agree	disagree	disagree	strongly agree	strongly agree	strongly agree	strongly agree	Agree	strongly agree	disagree	disagree	strongly agree	strongly agree	strongly agree	strongly agree	strongly agree	strongly agree	strongly agree	62	7	12	7	8	20	8	0	0	0	1	0	0	1	0	0	0	0	0
female	No	＞7500	surgical department	36	College	tertiary hospitals	4	4	Yes	adore	Yes	Nursing Clinical Specialist	Agree	Agree	disagree	Agree	strongly disagree	Agree	disagree	strongly disagree	disagree	Agree	Agree	disagree	disagree	disagree	disagree	disagree	disagree	disagree	40	8	7	3	8	10	4	0	0	0	1	1	0	0	0	0	1	0	0
female	No	2500-5000	obstetrics and gynecology department	6	Bachelor	tertiary hospitals	2	2	No	general	Yes	undetermined	strongly agree	strongly agree	strongly agree	strongly agree	disagree	disagree	disagree	disagree	strongly agree	strongly agree	Agree	strongly agree	strongly agree	Agree	strongly agree	strongly agree	strongly agree	disagree	60	12	8	4	11	19	6	0	1	0	0	0	0	1	0	0	0	0	0
female	No	2500-5000	surgical department	40	Bachelor	tertiary hospitals	3	3	Yes	adore	Yes	Nursing Clinical Specialist	Agree	Agree	Agree	disagree	disagree	disagree	disagree	disagree	disagree	disagree	disagree	strongly disagree	disagree	disagree	disagree	disagree	disagree	disagree	38	9	6	4	6	9	4	0	0	1	0	1	0	0	0	0	1	0	0
female	No	＞7500	surgical department	4	Bachelor	tertiary hospitals	4	4	No	like	Yes	Nursing Clinical Specialist	disagree	disagree	disagree	Agree	Agree	Agree	Agree	disagree	disagree	Agree	disagree	disagree	Agree	disagree	disagree	disagree	Agree	disagree	43	6	9	5	7	11	5	0	0	1	0	0	1	0	0	0	1	0	0
male	No	＜2500	medical department	19	Bachelor	tertiary hospitals	4	4	Yes	general	No	Further study	Agree	disagree	disagree	strongly agree	strongly agree	strongly agree	strongly agree	strongly agree	Agree	Agree	Agree	strongly agree	strongly agree	strongly agree	strongly agree	strongly agree	disagree	Agree	61	7	12	8	9	20	5	0	0	1	0	0	0	1	0	0	0	1	0
female	No	5001-7500	medical department	4	Bachelor	tertiary hospitals	4	4	No	general	No	nursing education	disagree	disagree	Agree	Agree	Agree	Agree	Agree	Agree	Agree	Agree	Agree	Agree	Agree	Agree	Agree	Agree	Agree	Agree	52	7	9	6	9	15	6	0	1	0	0	0	0	1	0	0	0	0	1
male	No	＞7500	medical department	20	Bachelor	tertiary hospitals	4	3	Yes	general	No	Further study	Agree	Agree	Agree	strongly disagree	Agree	Agree	Agree	Agree	disagree	Agree	Agree	Agree	disagree	Agree	Agree	Agree	Agree	disagree	49	9	7	6	8	14	5	1	0	0	0	0	0	1	0	0	0	1	0
female	No	2500-5000	surgical department	5	Bachelor	tertiary hospitals	4	4	Yes	general	No	Nursing Clinical Specialist	Agree	Agree	Agree	Agree	Agree	Agree	Agree	Agree	Agree	Agree	Agree	Agree	Agree	Agree	Agree	Agree	Agree	Agree	54	9	9	6	9	15	6	0	0	1	0	0	0	1	0	0	1	0	0
female	No	2500-5000	emergency department/ICU	4	Bachelor	tertiary hospitals	4	4	Yes	general	No	undetermined	Agree	Agree	Agree	Agree	Agree	Agree	Agree	strongly disagree	Agree	disagree	disagree	Agree	Agree	disagree	disagree	disagree	Agree	Agree	47	9	9	4	7	12	6	0	0	1	0	0	0	1	0	0	0	0	0
female	No	5001-7500	surgical department	4	Bachelor	tertiary hospitals	4	4	Yes	dislike	Yes	undetermined	strongly agree	strongly agree	strongly agree	strongly agree	strongly agree	strongly agree	strongly agree	strongly disagree	disagree	Agree	strongly disagree	strongly agree	Agree	strongly agree	strongly agree	strongly agree	strongly agree	strongly agree	62	12	12	5	6	19	8	0	0	1	0	0	0	0	1	0	0	0	0
female	No	5001-7500	surgical department	22	Bachelor	tertiary hospitals	4	3	Yes	like	No	Nursing Clinical Specialist	strongly agree	strongly agree	disagree	strongly agree	disagree	Agree	strongly disagree	strongly disagree	strongly disagree	Agree	Agree	Agree	disagree	disagree	disagree	disagree	disagree	strongly disagree	42	10	9	2	7	11	3	0	0	1	0	0	1	0	0	0	1	0	0
female	No	＜2500	surgical department	18	Bachelor	tertiary hospitals	4	4	No	general	No	Nursing Clinical Specialist	Agree	Agree	Agree	Agree	disagree	Agree	Agree	Agree	disagree	Agree	Agree	disagree	disagree	disagree	Agree	Agree	Agree	disagree	48	9	8	6	8	12	5	1	0	0	0	0	0	1	0	0	1	0	0
female	No	5001-7500	others	4	Bachelor	tertiary hospitals	4	4	No	general	No	undetermined	Agree	Agree	Agree	Agree	Agree	Agree	Agree	Agree	Agree	Agree	Agree	Agree	Agree	Agree	Agree	Agree	Agree	Agree	54	9	9	6	9	15	6	0	0	1	0	0	0	1	0	0	0	0	0
male	Yes	＞7500	medical department	20	Bachelor	tertiary hospitals	8	4	Yes	general	Yes	Nursing Clinical Specialist	Agree	disagree	disagree	strongly agree	disagree	strongly agree	disagree	disagree	strongly agree	disagree	disagree	strongly agree	disagree	disagree	disagree	disagree	disagree	disagree	45	7	10	4	8	12	4	0	1	0	0	0	0	1	0	0	1	0	0
female	No	2500-5000	obstetrics and gynecology department	40	Bachelor	tertiary hospitals	4	4	Yes	like	No	nursing education	Agree	disagree	strongly agree	disagree	disagree	strongly agree	disagree	disagree	Agree	disagree	strongly agree	disagree	strongly agree	disagree	strongly agree	disagree	strongly agree	disagree	50	9	8	4	9	14	6	0	1	0	0	0	1	0	0	0	0	0	1
female	Yes	2500-5000	surgical department	40	Bachelor	tertiary hospitals	3	2	Yes	like	Yes	Nursing Clinical Specialist	Agree	Agree	Agree	Agree	Agree	Agree	disagree	disagree	disagree	disagree	Agree	Agree	disagree	disagree	disagree	Agree	Agree	Agree	47	9	9	4	7	12	6	0	0	1	0	0	1	0	0	0	1	0	0
female	No	＜2500	emergency department/ICU	40	Bachelor	tertiary hospitals	4	4	Yes	dislike	No	Nursing Clinical Specialist	Agree	Agree	Agree	Agree	Agree	Agree	Agree	Agree	Agree	Agree	Agree	Agree	Agree	Agree	Agree	Agree	Agree	Agree	54	9	9	6	9	15	6	0	0	1	0	0	0	0	1	0	1	0	0
male	No	＞7500	obstetrics and gynecology department	23	Bachelor	tertiary hospitals	3	2	Yes	like	No	Nursing Clinical Specialist	Agree	disagree	disagree	disagree	disagree	Agree	disagree	strongly disagree	disagree	disagree	disagree	strongly disagree	strongly disagree	strongly disagree	strongly disagree	disagree	disagree	strongly disagree	32	7	7	3	6	6	3	0	1	0	0	0	1	0	0	0	1	0	0
female	No	＜2500	medical department	4	Bachelor	tertiary hospitals	4	4	Yes	general	No	switch to another job	Agree	Agree	Agree	Agree	Agree	Agree	Agree	Agree	Agree	Agree	Agree	Agree	Agree	Agree	Agree	Agree	Agree	Agree	54	9	9	6	9	15	6	1	0	0	0	0	0	1	0	0	0	0	0
female	No	2500-5000	medical department	22	College	tertiary hospitals	4	4	Yes	adore	Yes	Further study	Agree	Agree	Agree	strongly agree	Agree	Agree	Agree	disagree	disagree	disagree	Agree	disagree	disagree	disagree	Agree	disagree	disagree	disagree	46	9	10	5	7	11	4	0	0	0	1	1	0	0	0	0	0	1	0
female	No	2500-5000	medical department	40	Bachelor	tertiary hospitals	2	1	Yes	general	No	nursing education	Agree	Agree	Agree	Agree	strongly agree	strongly agree	strongly disagree	strongly disagree	strongly agree	strongly agree	strongly agree	strongly agree	strongly agree	strongly agree	strongly agree	strongly agree	strongly agree	strongly agree	62	9	11	2	12	20	8	0	1	0	0	0	0	1	0	0	0	0	1
female	No	2500-5000	surgical department	3	College	tertiary hospitals	4	4	Yes	adore	Yes	Nursing Clinical Specialist	Agree	Agree	strongly disagree	Agree	strongly disagree	Agree	Agree	disagree	strongly disagree	strongly disagree	strongly disagree	strongly disagree	Agree	strongly disagree	disagree	disagree	disagree	strongly disagree	34	7	7	5	3	9	3	0	0	0	1	1	0	0	0	0	1	0	0
female	No	5001-7500	medical department	28	College	tertiary hospitals	4	3	Yes	dislike	Yes	Nursing Clinical Specialist	Agree	Agree	disagree	strongly agree	disagree	Agree	disagree	disagree	strongly agree	disagree	disagree	strongly agree	strongly agree	disagree	strongly agree	strongly agree	disagree	disagree	51	8	9	4	8	18	4	0	0	0	1	0	0	0	1	0	1	0	0
female	No	2500-5000	surgical department	4	College	tertiary hospitals	3	3	Yes	like	No	undetermined	Agree	Agree	Agree	strongly agree	Agree	strongly agree	disagree	disagree	disagree	Agree	Agree	disagree	Agree	disagree	disagree	disagree	disagree	disagree	47	9	11	4	8	11	4	0	0	0	1	0	1	0	0	0	0	0	0
female	No	5001-7500	medical department	40	Bachelor	tertiary hospitals	2	2	No	general	No	nursing education	Agree	Agree	Agree	Agree	Agree	Agree	Agree	disagree	disagree	Agree	Agree	Agree	Agree	Agree	Agree	Agree	Agree	Agree	52	9	9	5	8	15	6	0	1	0	0	0	0	1	0	0	0	0	1
female	No	＜2500	others	4	College	tertiary hospitals	5	5	Yes	adore	Yes	Further study	disagree	strongly disagree	strongly disagree	strongly agree	disagree	Agree	disagree	disagree	strongly disagree	disagree	disagree	strongly disagree	strongly disagree	strongly disagree	strongly disagree	disagree	disagree	strongly disagree	31	4	9	4	5	6	3	0	0	0	1	1	0	0	0	0	0	1	0
female	Yes	2500-5000	surgical department	32	College	tertiary hospitals	3	4	Yes	general	Yes	Further study	Agree	Agree	disagree	Agree	Agree	Agree	disagree	disagree	Agree	disagree	disagree	Agree	Agree	Agree	Agree	Agree	Agree	Agree	49	8	9	4	7	15	6	0	0	0	1	0	0	1	0	0	0	1	0
female	Yes	＜2500	obstetrics and gynecology department	20	Bachelor	tertiary hospitals	2	1	Yes	general	No	undetermined	Agree	disagree	disagree	Agree	Agree	disagree	Agree	Agree	Agree	disagree	Agree	Agree	Agree	Agree	Agree	disagree	Agree	disagree	48	7	8	6	8	14	5	0	1	0	0	0	0	1	0	0	0	0	0
female	No	5001-7500	psychiatry department	21	College	tertiary hospitals	1	1	Yes	like	Yes	Further study	disagree	Agree	Agree	Agree	Agree	Agree	Agree	Agree	Agree	Agree	disagree	Agree	disagree	disagree	Agree	strongly agree	disagree	disagree	49	8	9	6	8	14	4	0	0	0	1	0	1	0	0	0	0	1	0
male	No	2500-5000	medical department	36	College	tertiary hospitals	4	4	Yes	adore	Yes	Nursing Clinical Specialist	strongly agree	strongly agree	strongly agree	strongly agree	strongly agree	strongly agree	strongly agree	strongly agree	strongly agree	strongly agree	strongly agree	strongly agree	Agree	Agree	Agree	Agree	Agree	Agree	66	12	12	8	12	16	6	0	0	0	1	1	0	0	0	0	1	0	0
female	No	2500-5000	medical department	32	College	tertiary hospitals	6	2	No	general	No	Further study	Agree	Agree	Agree	disagree	disagree	disagree	disagree	disagree	disagree	disagree	disagree	Agree	Agree	disagree	Agree	Agree	Agree	disagree	44	9	6	4	6	14	5	0	0	0	1	0	0	1	0	0	0	1	0
male	Yes	5001-7500	medical department	4	College	tertiary hospitals	2	2	Yes	adore	Yes	Further study	strongly disagree	strongly disagree	strongly disagree	strongly disagree	strongly disagree	strongly disagree	strongly disagree	strongly disagree	strongly disagree	strongly disagree	strongly disagree	strongly disagree	strongly disagree	strongly disagree	strongly disagree	strongly disagree	strongly disagree	strongly disagree	18	3	3	2	3	5	2	0	0	0	1	1	0	0	0	0	0	1	0
female	No	2500-5000	emergency department/ICU	24	Bachelor	tertiary hospitals	4	4	Yes	general	No	Nursing Clinical Specialist	Agree	Agree	disagree	Agree	disagree	strongly agree	disagree	strongly disagree	disagree	Agree	Agree	disagree	disagree	disagree	Agree	Agree	Agree	Agree	46	8	9	3	8	12	6	0	1	0	0	0	0	1	0	0	1	0	0
female	No	5001-7500	surgical department	32	College	tertiary hospitals	4	4	Yes	like	Yes	switch to another job	Agree	disagree	disagree	Agree	Agree	Agree	Agree	Agree	Agree	disagree	disagree	Agree	disagree	disagree	disagree	disagree	disagree	disagree	44	7	9	6	7	11	4	0	0	0	1	0	1	0	0	0	0	0	0
female	No	＜2500	pediatric department	10	Bachelor	tertiary hospitals	3	3	Yes	general	No	undetermined	Agree	Agree	disagree	strongly agree	strongly agree	Agree	Agree	Agree	strongly agree	Agree	Agree	Agree	Agree	disagree	Agree	Agree	Agree	Agree	55	8	11	6	10	14	6	0	1	0	0	0	0	1	0	0	0	0	0
female	No	2500-5000	medical department	4	College	tertiary hospitals	3	3	Yes	like	Yes	Nursing Clinical Specialist	Agree	Agree	Agree	strongly agree	strongly agree	strongly agree	strongly agree	Agree	Agree	strongly agree	Agree	disagree	disagree	disagree	disagree	Agree	Agree	Agree	55	9	12	7	10	11	6	0	0	0	1	0	1	0	0	0	1	0	0
female	No	5001-7500	medical department	30	College	tertiary hospitals	4	4	Yes	like	Yes	undetermined	Agree	Agree	Agree	Agree	Agree	disagree	disagree	strongly disagree	disagree	Agree	disagree	disagree	disagree	disagree	disagree	disagree	disagree	disagree	41	9	8	3	7	10	4	0	0	0	1	0	1	0	0	0	0	0	0
female	Yes	2500-5000	pediatric department	40	Bachelor	tertiary hospitals	4	4	Yes	general	No	Nursing Clinical Specialist	Agree	Agree	disagree	Agree	disagree	Agree	Agree	disagree	disagree	disagree	disagree	Agree	Agree	disagree	Agree	Agree	disagree	disagree	45	8	8	5	6	14	4	0	0	1	0	0	0	1	0	0	1	0	0
female	Yes	5001-7500	emergency department/ICU	38	Bachelor	tertiary hospitals	1	1	No	general	No	Nursing Clinical Specialist	strongly agree	Agree	Agree	strongly agree	Agree	Agree	strongly agree	Agree	Agree	strongly agree	strongly agree	strongly agree	strongly agree	strongly agree	strongly agree	strongly agree	strongly agree	strongly agree	66	10	10	7	11	20	8	0	1	0	0	0	0	1	0	0	1	0	0
female	No	2500-5000	surgical department	32	College	tertiary hospitals	7	5	No	general	Yes	Further study	Agree	disagree	Agree	Agree	Agree	Agree	disagree	disagree	disagree	Agree	disagree	Agree	Agree	disagree	Agree	Agree	disagree	disagree	46	8	9	4	7	14	4	0	0	0	1	0	0	1	0	0	0	1	0
female	Yes	5001-7500	medical department	28	College	tertiary hospitals	3	3	Yes	adore	Yes	Further study	Agree	Agree	Agree	disagree	Agree	Agree	Agree	disagree	disagree	disagree	Agree	Agree	Agree	disagree	Agree	disagree	disagree	disagree	46	9	8	5	7	13	4	0	0	0	1	1	0	0	0	0	0	1	0
female	Yes	＞7500	others	23	College	tertiary hospitals	3	2	Yes	like	Yes	Nursing Clinical Specialist	strongly disagree	strongly disagree	strongly disagree	Agree	strongly disagree	strongly disagree	strongly disagree	strongly disagree	strongly disagree	strongly disagree	strongly disagree	strongly disagree	disagree	strongly disagree	strongly disagree	disagree	strongly disagree	strongly disagree	22	3	5	2	3	7	2	0	0	0	1	0	1	0	0	0	1	0	0
female	Yes	2500-5000	others	4	Bachelor	tertiary hospitals	4	0	Yes	general	Yes	Further study	disagree	strongly disagree	disagree	Agree	Agree	Agree	disagree	disagree	disagree	Agree	disagree	disagree	disagree	strongly disagree	disagree	Agree	disagree	disagree	39	5	9	4	7	10	4	0	0	1	0	0	0	1	0	0	0	1	0
female	No	＞7500	operating room	40	Bachelor	tertiary hospitals	4	0	Yes	general	No	Further study	Agree	Agree	Agree	strongly agree	Agree	strongly agree	Agree	strongly agree	strongly agree	Agree	strongly agree	Agree	strongly agree	Agree	Agree	Agree	disagree	Agree	59	9	11	7	11	16	5	0	0	1	0	0	0	1	0	0	0	1	0
female	No	5001-7500	surgical department	21	Bachelor	tertiary hospitals	4	4	Yes	general	No	Further study	Agree	Agree	Agree	Agree	disagree	Agree	Agree	disagree	strongly agree	Agree	Agree	Agree	Agree	disagree	Agree	Agree	disagree	disagree	50	9	8	5	10	14	4	0	0	1	0	0	0	1	0	0	0	1	0
female	No	5001-7500	medical department	21	Bachelor	tertiary hospitals	3	2	No	general	Yes	Nursing Clinical Specialist	strongly agree	disagree	disagree	disagree	disagree	disagree	disagree	strongly agree	Agree	strongly agree	strongly agree	strongly agree	Agree	disagree	Agree	Agree	Agree	Agree	52	8	6	6	11	15	6	0	0	1	0	0	0	1	0	0	1	0	0
female	No	2500-5000	emergency department/ICU	38	Bachelor	tertiary hospitals	4	4	Yes	general	No	Nursing Clinical Specialist	Agree	disagree	disagree	Agree	disagree	disagree	disagree	disagree	disagree	Agree	Agree	Agree	disagree	disagree	disagree	disagree	disagree	disagree	41	7	7	4	8	11	4	0	0	1	0	0	0	1	0	0	1	0	0
female	No	＜2500	medical department	25	Bachelor	tertiary hospitals	4	4	Yes	general	No	switch to another job	strongly agree	Agree	Agree	strongly agree	Agree	Agree	strongly agree	disagree	Agree	Agree	Agree	Agree	Agree	Agree	Agree	strongly agree	disagree	strongly agree	57	10	10	6	9	16	6	0	0	1	0	0	0	1	0	0	0	0	0
female	Yes	＜2500	medical department	28	College	tertiary hospitals	4	4	Yes	general	No	Further study	Agree	Agree	Agree	Agree	Agree	Agree	Agree	Agree	disagree	disagree	Agree	Agree	Agree	Agree	Agree	Agree	Agree	Agree	52	9	9	6	7	15	6	0	0	0	1	0	0	1	0	0	0	1	0
male	No	2500-5000	medical department	28	College	tertiary hospitals	4	4	No	general	Yes	Nursing Clinical Specialist	Agree	Agree	disagree	Agree	Agree	Agree	Agree	Agree	Agree	Agree	Agree	Agree	Agree	Agree	Agree	Agree	Agree	Agree	53	8	9	6	9	15	6	0	0	0	1	0	0	1	0	0	1	0	0
female	No	2500-5000	operating room	4	College	tertiary hospitals	4	4	Yes	general	No	Further study	strongly agree	Agree	strongly disagree	strongly agree	strongly disagree	strongly agree	disagree	disagree	Agree	disagree	disagree	strongly disagree	strongly disagree	strongly disagree	Agree	Agree	strongly disagree	strongly disagree	39	8	9	4	7	9	2	0	0	0	1	0	0	1	0	0	0	1	0
female	No	2500-5000	medical department	40	Bachelor	tertiary hospitals	4	4	Yes	general	No	Nursing Clinical Specialist	Agree	Agree	disagree	strongly agree	Agree	Agree	disagree	Agree	Agree	strongly agree	Agree	strongly agree	strongly agree	Agree	strongly agree	strongly agree	disagree	Agree	57	8	10	5	10	19	5	0	1	0	0	0	0	1	0	0	1	0	0
male	No	＞7500	medical department	36	College	tertiary hospitals	4	4	Yes	general	Yes	switch to another job	strongly agree	disagree	Agree	strongly agree	Agree	disagree	Agree	disagree	disagree	disagree	Agree	Agree	Agree	Agree	Agree	Agree	Agree	Agree	51	9	9	5	7	15	6	0	0	0	1	0	0	1	0	0	0	0	0
male	No	5001-7500	others	21	Bachelor	tertiary hospitals	5	4	Yes	general	No	Nursing Clinical Specialist	Agree	Agree	Agree	Agree	Agree	Agree	Agree	Agree	Agree	Agree	Agree	Agree	Agree	Agree	Agree	Agree	Agree	Agree	54	9	9	6	9	15	6	0	0	1	0	0	0	1	0	0	1	0	0
female	No	2500-5000	medical department	4	College	tertiary hospitals	4	4	No	like	Yes	Nursing Clinical Specialist	strongly agree	strongly agree	strongly agree	strongly agree	disagree	disagree	disagree	disagree	disagree	disagree	disagree	disagree	disagree	disagree	disagree	Agree	disagree	disagree	45	12	8	4	6	11	4	0	0	0	1	0	1	0	0	0	1	0	0
female	No	2500-5000	emergency department/ICU	21	College	tertiary hospitals	6	4	Yes	like	Yes	undetermined	Agree	Agree	disagree	Agree	disagree	strongly agree	Agree	disagree	Agree	Agree	Agree	strongly agree	strongly agree	disagree	strongly agree	strongly agree	Agree	disagree	54	8	9	5	9	18	5	0	0	0	1	0	1	0	0	0	0	0	0
female	Yes	5001-7500	surgical department	9	College	tertiary hospitals	3	6	Yes	like	Yes	Further study	disagree	disagree	disagree	Agree	Agree	Agree	disagree	disagree	disagree	disagree	disagree	disagree	disagree	disagree	disagree	disagree	disagree	Agree	40	6	9	4	6	10	5	0	0	1	0	0	1	0	0	0	0	1	0
male	No	5001-7500	obstetrics and gynecology department	4	Bachelor	tertiary hospitals	4	4	Yes	like	Yes	Nursing Clinical Specialist	Agree	disagree	disagree	Agree	disagree	Agree	disagree	Agree	strongly agree	Agree	Agree	strongly agree	Agree	disagree	Agree	Agree	Agree	disagree	50	7	8	5	10	15	5	0	1	0	0	0	1	0	0	0	1	0	0
female	No	＞7500	surgical department	29	College	tertiary hospitals	4	1	Yes	like	No	Further study	Agree	Agree	Agree	Agree	Agree	Agree	Agree	Agree	Agree	Agree	disagree	strongly agree	Agree	disagree	strongly agree	strongly agree	disagree	disagree	53	9	9	6	8	17	4	0	0	0	1	0	1	0	0	0	0	1	0
female	Yes	＜2500	others	4	Bachelor	tertiary hospitals	4	4	Yes	like	Yes	undetermined	Agree	Agree	Agree	Agree	disagree	Agree	disagree	disagree	Agree	disagree	Agree	disagree	disagree	disagree	disagree	disagree	disagree	disagree	43	9	8	4	8	10	4	0	1	0	0	0	1	0	0	0	0	0	0
female	No	＜2500	obstetrics and gynecology department	4	Bachelor	tertiary hospitals	4	4	Yes	general	No	Nursing Clinical Specialist	Agree	Agree	disagree	disagree	Agree	Agree	disagree	disagree	disagree	Agree	strongly agree	disagree	disagree	disagree	disagree	Agree	Agree	disagree	45	8	8	4	9	11	5	0	1	0	0	0	0	1	0	0	1	0	0
female	No	2500-5000	operating room	12	Bachelor	tertiary hospitals	4	4	No	strongly dislike	No	undetermined	disagree	strongly disagree	disagree	strongly disagree	disagree	strongly disagree	disagree	strongly disagree	disagree	strongly disagree	disagree	Agree	disagree	Agree	disagree	Agree	disagree	disagree	34	5	4	3	5	13	4	0	1	0	0	0	0	0	0	1	0	0	0
female	No	2500-5000	medical department	38	College	tertiary hospitals	4	1	No	general	Yes	undetermined	Agree	Agree	Agree	Agree	Agree	Agree	Agree	Agree	Agree	Agree	Agree	strongly agree	strongly agree	Agree	Agree	Agree	Agree	Agree	56	9	9	6	9	17	6	0	0	0	1	0	0	1	0	0	0	0	0
female	No	＞7500	surgical department	29	College	tertiary hospitals	3	1	Yes	general	Yes	Further study	Agree	disagree	disagree	Agree	disagree	Agree	Agree	Agree	disagree	Agree	Agree	disagree	disagree	Agree	Agree	strongly agree	strongly disagree	strongly disagree	45	7	8	6	8	14	2	0	0	0	1	0	0	1	0	0	0	1	0
female	No	＜2500	surgical department	4	Bachelor	tertiary hospitals	6	4	No	general	No	nursing education	disagree	disagree	Agree	Agree	disagree	Agree	Agree	strongly agree	disagree	Agree	Agree	Agree	Agree	Agree	Agree	Agree	disagree	disagree	49	7	8	7	8	15	4	0	0	1	0	0	0	1	0	0	0	0	1
female	No	2500-5000	emergency department/ICU	19	Bachelor	tertiary hospitals	4	4	No	general	No	undetermined	Agree	Agree	disagree	Agree	disagree	Agree	Agree	Agree	strongly agree	Agree	Agree	strongly agree	strongly agree	disagree	Agree	strongly agree	disagree	disagree	53	8	8	6	10	17	4	0	1	0	0	0	0	1	0	0	0	0	0
female	No	2500-5000	emergency department/ICU	22	College	tertiary hospitals	5	3	Yes	adore	Yes	Further study	strongly agree	strongly agree	strongly agree	strongly agree	Agree	Agree	Agree	Agree	strongly disagree	Agree	Agree	strongly disagree	strongly disagree	strongly disagree	strongly disagree	strongly disagree	strongly disagree	strongly disagree	42	12	10	6	7	5	2	0	0	1	0	1	0	0	0	0	0	1	0
female	No	2500-5000	medical department	29	College	tertiary hospitals	2	2	Yes	adore	Yes	Further study	Agree	disagree	disagree	disagree	disagree	disagree	disagree	disagree	disagree	disagree	disagree	disagree	disagree	disagree	disagree	strongly disagree	strongly disagree	strongly disagree	34	7	6	4	6	9	2	0	0	0	1	1	0	0	0	0	0	1	0
female	No	5001-7500	surgical department	10	Bachelor	tertiary hospitals	1	1	Yes	general	No	Nursing Clinical Specialist	Agree	disagree	disagree	Agree	Agree	Agree	Agree	Agree	disagree	disagree	Agree	Agree	disagree	disagree	disagree	disagree	Agree	disagree	45	7	9	6	7	11	5	0	1	0	0	0	0	1	0	0	1	0	0
female	No	5001-7500	surgical department	10	Bachelor	tertiary hospitals	4	4	Yes	general	No	Nursing Clinical Specialist	Agree	disagree	disagree	Agree	Agree	Agree	Agree	Agree	disagree	disagree	Agree	disagree	Agree	disagree	disagree	Agree	Agree	disagree	46	7	9	6	7	12	5	0	1	0	0	0	0	1	0	0	1	0	0
female	No	2500-5000	obstetrics and gynecology department	40	Bachelor	tertiary hospitals	5	5	Yes	like	Yes	Nursing Clinical Specialist	Agree	disagree	disagree	Agree	Agree	Agree	disagree	disagree	disagree	disagree	Agree	disagree	disagree	disagree	strongly disagree	Agree	disagree	disagree	41	7	9	4	7	10	4	0	1	0	0	0	1	0	0	0	1	0	0
female	No	5001-7500	emergency department/ICU	30	College	tertiary hospitals	6	4	Yes	general	No	undetermined	Agree	Agree	Agree	Agree	Agree	Agree	Agree	Agree	Agree	disagree	disagree	strongly agree	strongly agree	Agree	Agree	Agree	Agree	Agree	54	9	9	6	7	17	6	0	0	0	1	0	0	1	0	0	0	0	0
male	Yes	2500-5000	others	21	Bachelor	tertiary hospitals	3	3	No	general	No	undetermined	disagree	disagree	disagree	disagree	disagree	disagree	disagree	disagree	disagree	disagree	disagree	Agree	disagree	disagree	disagree	disagree	disagree	disagree	37	6	6	4	6	11	4	0	0	1	0	0	0	1	0	0	0	0	0
female	No	2500-5000	medical department	4	College	tertiary hospitals	4	0	No	general	Yes	switch to another job	Agree	disagree	disagree	Agree	disagree	disagree	Agree	disagree	disagree	disagree	disagree	Agree	Agree	Agree	Agree	Agree	Agree	Agree	46	7	7	5	6	15	6	0	0	0	1	0	0	1	0	0	0	0	0
female	No	5001-7500	surgical department	16	College	tertiary hospitals	0	0	No	like	No	undetermined	Agree	Agree	disagree	Agree	Agree	Agree	disagree	disagree	Agree	Agree	disagree	strongly agree	Agree	Agree	Agree	Agree	Agree	strongly agree	52	8	9	4	8	16	7	0	0	0	1	0	1	0	0	0	0	0	0
female	Yes	5001-7500	surgical department	4	Bachelor	tertiary hospitals	4	4	Yes	strongly dislike	No	switch to another job	Agree	Agree	disagree	disagree	disagree	Agree	Agree	disagree	disagree	strongly agree	disagree	disagree	disagree	strongly agree	Agree	Agree	disagree	strongly agree	48	8	7	5	8	14	6	0	0	1	0	0	0	0	0	1	0	0	0
male	Yes	2500-5000	others	21	Bachelor	tertiary hospitals	3	3	No	general	No	undetermined	disagree	disagree	disagree	disagree	disagree	disagree	disagree	disagree	disagree	disagree	disagree	disagree	disagree	disagree	disagree	disagree	disagree	disagree	36	6	6	4	6	10	4	0	0	1	0	0	0	1	0	0	0	0	0
female	No	2500-5000	others	4	College	tertiary hospitals	0	0	No	like	Yes	undetermined	Agree	disagree	disagree	disagree	disagree	disagree	disagree	disagree	disagree	disagree	disagree	disagree	strongly disagree	disagree	disagree	disagree	disagree	disagree	36	7	6	4	6	9	4	0	0	0	1	0	1	0	0	0	0	0	0
female	No	2500-5000	emergency department/ICU	4	Bachelor	tertiary hospitals	6	4	Yes	like	Yes	undetermined	strongly agree	Agree	strongly agree	Agree	strongly agree	strongly agree	strongly agree	strongly agree	strongly agree	Agree	strongly agree	disagree	strongly agree	disagree	Agree	Agree	strongly disagree	strongly disagree	57	11	11	8	11	14	2	0	0	1	0	0	1	0	0	0	0	0	0
female	No	2500-5000	medical department	4	College	tertiary hospitals	4	4	Yes	general	Yes	nursing education	Agree	disagree	disagree	Agree	disagree	Agree	disagree	strongly disagree	disagree	Agree	disagree	Agree	Agree	disagree	disagree	Agree	disagree	Agree	43	7	8	3	7	13	5	0	0	0	1	0	0	1	0	0	0	0	1
male	No	2500-5000	surgical department	27	College	tertiary hospitals	10	4	Yes	like	Yes	Nursing Clinical Specialist	Agree	disagree	disagree	strongly agree	disagree	Agree	disagree	Agree	disagree	disagree	Agree	Agree	Agree	disagree	Agree	Agree	Agree	disagree	47	7	9	5	7	14	5	0	0	0	1	0	1	0	0	0	1	0	0
female	No	5001-7500	emergency department/ICU	40	Bachelor	tertiary hospitals	4	4	No	like	No	Nursing Clinical Specialist	Agree	disagree	disagree	Agree	disagree	Agree	disagree	disagree	disagree	Agree	Agree	Agree	Agree	disagree	Agree	Agree	disagree	disagree	45	7	8	4	8	14	4	0	0	1	0	0	1	0	0	0	1	0	0
female	No	2500-5000	surgical department	29	College	tertiary hospitals	6	1	Yes	general	No	undetermined	disagree	disagree	disagree	disagree	Agree	Agree	disagree	strongly disagree	disagree	disagree	disagree	disagree	Agree	disagree	disagree	strongly agree	disagree	Agree	41	6	8	3	6	13	5	0	0	0	1	0	0	1	0	0	0	0	0
female	No	2500-5000	obstetrics and gynecology department	25	College	tertiary hospitals	6	1	Yes	like	Yes	Further study	disagree	disagree	disagree	disagree	Agree	Agree	strongly disagree	strongly disagree	strongly disagree	strongly disagree	strongly disagree	strongly disagree	disagree	disagree	disagree	disagree	disagree	disagree	32	6	8	2	3	9	4	0	0	0	1	0	1	0	0	0	0	1	0
male	No	＞7500	surgical department	2	Bachelor	tertiary hospitals	2	3	Yes	general	No	Further study	Agree	disagree	disagree	strongly disagree	Agree	Agree	disagree	disagree	disagree	strongly agree	strongly agree	strongly agree	Agree	disagree	disagree	disagree	disagree	disagree	45	7	7	4	10	13	4	0	1	0	0	0	0	1	0	0	0	1	0
female	No	2500-5000	surgical department	12	College	tertiary hospitals	2	2	Yes	dislike	Yes	Nursing Clinical Specialist	strongly agree	Agree	Agree	disagree	strongly agree	strongly agree	Agree	strongly agree	disagree	disagree	disagree	Agree	Agree	Agree	disagree	Agree	Agree	Agree	53	10	10	7	6	14	6	0	0	0	1	0	0	0	1	0	1	0	0
female	No	5001-7500	surgical department	23	Bachelor	tertiary hospitals	4	0	No	dislike	Yes	undetermined	Agree	strongly agree	strongly agree	strongly agree	Agree	Agree	strongly agree	strongly agree	strongly agree	Agree	Agree	Agree	disagree	Agree	strongly agree	strongly agree	strongly agree	strongly agree	63	11	10	8	10	16	8	0	0	1	0	0	0	0	1	0	0	0	0
female	No	＜2500	obstetrics and gynecology department	29	College	tertiary hospitals	6	1	Yes	like	Yes	Nursing Clinical Specialist	disagree	disagree	disagree	disagree	Agree	Agree	disagree	strongly disagree	disagree	disagree	disagree	disagree	Agree	disagree	disagree	disagree	disagree	disagree	38	6	8	3	6	11	4	0	0	0	1	0	1	0	0	0	1	0	0
female	No	2500-5000	others	36	College	tertiary hospitals	5	1	No	like	No	Nursing Clinical Specialist	Agree	Agree	Agree	Agree	Agree	Agree	Agree	Agree	disagree	Agree	Agree	Agree	disagree	disagree	disagree	disagree	disagree	disagree	47	9	9	6	8	11	4	0	0	0	1	0	1	0	0	0	1	0	0
female	No	2500-5000	others	32	College	tertiary hospitals	5	3	Yes	adore	Yes	nursing education	strongly disagree	disagree	strongly disagree	disagree	disagree	disagree	disagree	disagree	disagree	disagree	disagree	disagree	disagree	disagree	disagree	disagree	disagree	disagree	34	4	6	4	6	10	4	0	0	0	1	1	0	0	0	0	0	0	1
female	No	＜2500	others	17	College	tertiary hospitals	4	4	Yes	like	Yes	Nursing Clinical Specialist	Agree	Agree	Agree	Agree	disagree	Agree	Agree	disagree	disagree	Agree	Agree	Agree	disagree	disagree	disagree	disagree	Agree	disagree	46	9	8	5	8	11	5	0	0	0	1	0	1	0	0	0	1	0	0
female	Yes	5001-7500	pediatric department	40	Bachelor	tertiary hospitals	4	4	Yes	dislike	No	Further study	Agree	Agree	Agree	Agree	strongly agree	strongly agree	Agree	Agree	disagree	disagree	disagree	strongly agree	disagree	strongly agree	strongly agree	disagree	disagree	strongly agree	54	9	11	6	6	16	6	0	1	0	0	0	0	0	1	0	0	1	0
female	No	＜2500	medical department	22	College	tertiary hospitals	4	3	No	like	Yes	Nursing Clinical Specialist	Agree	disagree	disagree	strongly agree	Agree	Agree	disagree	disagree	Agree	Agree	Agree	Agree	Agree	disagree	Agree	Agree	disagree	disagree	48	7	10	4	9	14	4	0	0	1	0	0	1	0	0	0	1	0	0
female	No	＜2500	medical department	3	Bachelor	tertiary hospitals	2	2	Yes	like	No	Nursing Clinical Specialist	Agree	Agree	Agree	Agree	Agree	Agree	Agree	Agree	Agree	Agree	Agree	Agree	Agree	Agree	Agree	Agree	Agree	Agree	54	9	9	6	9	15	6	0	0	1	0	0	1	0	0	0	1	0	0
female	Yes	2500-5000	surgical department	4	Bachelor	tertiary hospitals	4	4	No	general	No	undetermined	Agree	disagree	strongly disagree	disagree	disagree	Agree	disagree	disagree	disagree	disagree	disagree	disagree	Agree	disagree	Agree	Agree	disagree	Agree	41	6	7	4	6	13	5	0	0	1	0	0	0	1	0	0	0	0	0
female	Yes	5001-7500	surgical department	17	College	tertiary hospitals	1	1	Yes	general	Yes	Further study	Agree	Agree	Agree	Agree	Agree	Agree	Agree	disagree	disagree	Agree	Agree	Agree	Agree	Agree	Agree	Agree	disagree	disagree	50	9	9	5	8	15	4	0	0	1	0	0	0	1	0	0	0	1	0
male	No	＜2500	others	4	College	tertiary hospitals	4	4	Yes	general	Yes	Further study	Agree	disagree	disagree	strongly agree	Agree	disagree	disagree	Agree	disagree	Agree	disagree	Agree	disagree	disagree	disagree	disagree	disagree	disagree	43	7	9	5	7	11	4	0	0	0	1	0	0	1	0	0	0	1	0
female	No	＞7500	others	21	Bachelor	tertiary hospitals	7	3	Yes	adore	Yes	Nursing Clinical Specialist	strongly disagree	strongly disagree	strongly disagree	Agree	disagree	disagree	strongly disagree	strongly disagree	strongly disagree	strongly disagree	strongly disagree	strongly disagree	Agree	strongly disagree	strongly disagree	strongly disagree	strongly disagree	strongly disagree	24	3	7	2	3	7	2	0	0	1	0	1	0	0	0	0	1	0	0
female	No	＜2500	surgical department	40	Bachelor	tertiary hospitals	4	0	Yes	general	No	Further study	Agree	Agree	disagree	Agree	Agree	Agree	disagree	disagree	Agree	Agree	disagree	disagree	disagree	disagree	disagree	disagree	disagree	disagree	43	8	9	4	8	10	4	0	0	1	0	0	0	1	0	0	0	1	0
female	No	2500-5000	obstetrics and gynecology department	4	College	tertiary hospitals	4	4	Yes	general	Yes	Further study	Agree	disagree	disagree	disagree	Agree	Agree	Agree	Agree	Agree	disagree	disagree	Agree	strongly agree	Agree	Agree	Agree	disagree	Agree	49	7	8	6	7	16	5	0	0	0	1	0	0	1	0	0	0	1	0
female	No	＜2500	obstetrics and gynecology department	6	College	tertiary hospitals	4	4	Yes	adore	Yes	undetermined	Agree	Agree	disagree	Agree	disagree	Agree	disagree	disagree	disagree	disagree	disagree	disagree	disagree	disagree	disagree	disagree	disagree	disagree	40	8	8	4	6	10	4	0	0	0	1	1	0	0	0	0	0	0	0
male	No	＜2500	obstetrics and gynecology department	4	College	tertiary hospitals	4	4	No	like	Yes	Further study	Agree	strongly disagree	disagree	Agree	disagree	Agree	disagree	Agree	disagree	disagree	Agree	disagree	Agree	disagree	disagree	disagree	Agree	disagree	42	6	8	5	7	11	5	0	0	0	1	0	1	0	0	0	0	1	0
female	No	2500-5000	obstetrics and gynecology department	36	College	tertiary hospitals	4	4	No	general	No	Further study	Agree	Agree	Agree	Agree	disagree	Agree	Agree	Agree	Agree	Agree	disagree	disagree	Agree	disagree	Agree	Agree	disagree	disagree	48	9	8	6	8	13	4	0	0	0	1	0	0	1	0	0	0	1	0
female	No	5001-7500	obstetrics and gynecology department	3	College	tertiary hospitals	4	4	Yes	general	Yes	Nursing Clinical Specialist	Agree	Agree	disagree	Agree	Agree	Agree	Agree	disagree	Agree	Agree	disagree	Agree	disagree	disagree	Agree	Agree	Agree	disagree	48	8	9	5	8	13	5	0	0	0	1	0	0	1	0	0	1	0	0
female	No	＞7500	obstetrics and gynecology department	4	College	tertiary hospitals	4	4	Yes	like	Yes	undetermined	Agree	strongly agree	Agree	strongly agree	Agree	strongly agree	strongly agree	Agree	disagree	Agree	Agree	strongly agree	Agree	disagree	Agree	Agree	strongly agree	disagree	57	10	11	7	8	15	6	0	0	0	1	0	1	0	0	0	0	0	0
female	Yes	5001-7500	medical department	18	College	tertiary hospitals	5	3	No	like	Yes	Further study	Agree	strongly disagree	strongly disagree	strongly disagree	strongly disagree	strongly disagree	strongly disagree	strongly disagree	strongly disagree	strongly disagree	strongly disagree	disagree	Agree	strongly disagree	strongly disagree	strongly disagree	strongly disagree	strongly disagree	23	5	3	2	3	8	2	0	0	0	1	0	1	0	0	0	0	1	0
male	Yes	＞7500	surgical department	25	College	tertiary hospitals	4	4	Yes	like	Yes	Nursing Clinical Specialist	strongly disagree	Agree	Agree	Agree	strongly agree	strongly agree	strongly agree	strongly agree	strongly disagree	strongly disagree	strongly disagree	Agree	strongly agree	disagree	Agree	Agree	Agree	Agree	50	7	11	8	3	15	6	0	0	0	1	0	1	0	0	0	1	0	0
female	No	＜2500	others	37	College	tertiary hospitals	4	0	No	general	No	undetermined	Agree	Agree	Agree	Agree	Agree	Agree	Agree	Agree	Agree	Agree	Agree	Agree	Agree	Agree	Agree	Agree	Agree	Agree	54	9	9	6	9	15	6	0	0	0	1	0	0	1	0	0	0	0	0
female	No	2500-5000	others	4	College	tertiary hospitals	4	4	Yes	adore	Yes	Nursing Clinical Specialist	Agree	disagree	disagree	disagree	disagree	strongly agree	disagree	strongly disagree	disagree	Agree	disagree	strongly disagree	disagree	disagree	disagree	disagree	disagree	strongly disagree	37	7	8	3	7	9	3	0	0	0	1	1	0	0	0	0	1	0	0
female	No	2500-5000	surgical department	26	College	tertiary hospitals	4	4	Yes	like	Yes	Nursing Clinical Specialist	Agree	strongly agree	Agree	strongly agree	strongly agree	strongly agree	strongly agree	strongly agree	Agree	Agree	Agree	disagree	disagree	strongly agree	strongly agree	strongly agree	strongly agree	strongly agree	63	10	12	8	9	16	8	0	0	0	1	0	1	0	0	0	1	0	0
female	No	2500-5000	medical department	4	College	tertiary hospitals	3	3	Yes	like	Yes	Nursing Clinical Specialist	Agree	disagree	disagree	strongly agree	strongly agree	Agree	Agree	Agree	Agree	Agree	Agree	Agree	disagree	disagree	Agree	strongly agree	disagree	Agree	52	7	11	6	9	14	5	0	0	0	1	0	1	0	0	0	1	0	0
female	No	2500-5000	medical department	4	Bachelor	tertiary hospitals	4	4	Yes	general	Yes	switch to another job	Agree	disagree	disagree	Agree	Agree	disagree	disagree	disagree	Agree	disagree	disagree	disagree	disagree	disagree	Agree	disagree	disagree	disagree	41	7	8	4	7	11	4	0	0	1	0	0	0	1	0	0	0	0	0
female	Yes	2500-5000	obstetrics and gynecology department	4	College	tertiary hospitals	4	4	Yes	general	Yes	Further study	Agree	disagree	disagree	Agree	strongly agree	Agree	Agree	disagree	disagree	Agree	Agree	strongly agree	Agree	disagree	disagree	Agree	disagree	disagree	48	7	10	5	8	14	4	0	0	0	1	0	0	1	0	0	0	1	0
female	No	5001-7500	surgical department	4	College	tertiary hospitals	3	1	No	general	Yes	undetermined	Agree	Agree	Agree	Agree	Agree	Agree	disagree	disagree	disagree	Agree	disagree	disagree	disagree	disagree	disagree	disagree	disagree	disagree	43	9	9	4	7	10	4	0	0	0	1	0	0	1	0	0	0	0	0
female	Yes	＞7500	operating room	30	Bachelor	tertiary hospitals	1	0	Yes	general	No	undetermined	Agree	disagree	disagree	strongly agree	Agree	Agree	Agree	Agree	Agree	Agree	disagree	strongly agree	Agree	Agree	Agree	Agree	Agree	disagree	52	7	10	6	8	16	5	0	0	1	0	0	0	1	0	0	0	0	0
female	No	2500-5000	medical department	4	College	tertiary hospitals	4	4	Yes	general	Yes	Nursing Clinical Specialist	Agree	Agree	Agree	Agree	strongly agree	strongly agree	strongly agree	Agree	Agree	Agree	disagree	Agree	disagree	disagree	Agree	Agree	Agree	Agree	54	9	11	7	8	13	6	0	0	0	1	0	0	1	0	0	1	0	0
male	No	5001-7500	operating room	30	College	tertiary hospitals	4	2	Yes	like	Yes	Nursing Clinical Specialist	Agree	disagree	disagree	strongly agree	disagree	Agree	disagree	disagree	Agree	disagree	disagree	disagree	Agree	Agree	Agree	Agree	disagree	disagree	45	7	9	4	7	14	4	0	0	0	1	0	1	0	0	0	1	0	0
female	No	＜2500	obstetrics and gynecology department	29	College	tertiary hospitals	1	3	Yes	general	Yes	Further study	Agree	Agree	disagree	Agree	disagree	Agree	Agree	disagree	disagree	disagree	disagree	Agree	disagree	disagree	Agree	Agree	disagree	disagree	44	8	8	5	6	13	4	0	0	0	1	0	0	1	0	0	0	1	0
female	No	＜2500	others	4	College	tertiary hospitals	4	4	Yes	general	Yes	Nursing Clinical Specialist	Agree	strongly disagree	strongly disagree	strongly disagree	strongly agree	strongly agree	strongly agree	strongly agree	strongly agree	strongly agree	strongly agree	strongly agree	strongly agree	disagree	strongly disagree	strongly disagree	strongly disagree	strongly disagree	48	5	9	8	12	12	2	0	0	0	1	0	0	1	0	0	1	0	0
female	No	2500-5000	surgical department	30	College	tertiary hospitals	3	2	Yes	adore	Yes	Nursing Clinical Specialist	disagree	disagree	disagree	disagree	disagree	disagree	disagree	disagree	disagree	disagree	disagree	disagree	disagree	disagree	disagree	disagree	disagree	disagree	36	6	6	4	6	10	4	0	0	0	1	1	0	0	0	0	1	0	0
female	No	＜2500	others	29	College	tertiary hospitals	8	4	No	dislike	No	undetermined	strongly agree	strongly agree	disagree	strongly agree	strongly agree	strongly agree	strongly agree	strongly agree	Agree	strongly agree	strongly agree	Agree	strongly agree	strongly agree	strongly agree	strongly agree	strongly agree	Agree	67	10	12	8	11	19	7	0	0	0	1	0	0	0	1	0	0	0	0
female	No	2500-5000	others	20	Bachelor	tertiary hospitals	3	3	No	general	No	Nursing Clinical Specialist	strongly agree	strongly agree	strongly agree	strongly agree	strongly agree	strongly agree	strongly agree	strongly agree	Agree	Agree	Agree	Agree	Agree	disagree	Agree	Agree	Agree	Agree	61	12	12	8	9	14	6	0	0	1	0	0	0	1	0	0	1	0	0
female	No	2500-5000	surgical department	41	College	tertiary hospitals	8	4	No	general	Yes	undetermined	Agree	Agree	Agree	strongly agree	strongly agree	strongly agree	disagree	Agree	strongly agree	Agree	Agree	Agree	Agree	disagree	strongly agree	strongly agree	strongly agree	Agree	59	9	12	5	10	16	7	0	0	0	1	0	0	1	0	0	0	0	0
female	No	2500-5000	emergency department/ICU	38	Bachelor	tertiary hospitals	5	5	No	like	No	Nursing Clinical Specialist	Agree	Agree	Agree	Agree	disagree	Agree	disagree	disagree	disagree	disagree	disagree	Agree	disagree	disagree	Agree	Agree	disagree	disagree	44	9	8	4	6	13	4	0	1	0	0	0	1	0	0	0	1	0	0
female	No	＜2500	others	4	College	tertiary hospitals	7	4	No	like	Yes	Nursing Clinical Specialist	Agree	disagree	disagree	Agree	disagree	Agree	disagree	disagree	disagree	disagree	Agree	Agree	disagree	strongly disagree	disagree	Agree	disagree	disagree	41	7	8	4	7	11	4	0	0	0	1	0	1	0	0	0	1	0	0
female	No	5001-7500	medical department	25	Bachelor	tertiary hospitals	1	1	Yes	general	Yes	Nursing Clinical Specialist	Agree	Agree	Agree	Agree	Agree	Agree	Agree	Agree	Agree	Agree	Agree	Agree	Agree	disagree	Agree	Agree	Agree	Agree	53	9	9	6	9	14	6	0	0	1	0	0	0	1	0	0	1	0	0
female	No	＜2500	others	29	College	tertiary hospitals	8	4	No	like	Yes	Further study	Agree	disagree	disagree	Agree	disagree	Agree	disagree	disagree	disagree	disagree	Agree	Agree	disagree	disagree	disagree	Agree	disagree	disagree	42	7	8	4	7	12	4	0	0	0	1	0	1	0	0	0	0	1	0
female	No	2500-5000	surgical department	4	College	tertiary hospitals	3	3	Yes	general	Yes	Nursing Clinical Specialist	Agree	Agree	Agree	Agree	Agree	Agree	Agree	disagree	Agree	Agree	disagree	disagree	Agree	disagree	disagree	disagree	disagree	disagree	46	9	9	5	8	11	4	0	0	0	1	0	0	1	0	0	1	0	0
female	Yes	5001-7500	surgical department	4	College	tertiary hospitals	4	2	Yes	like	Yes	Nursing Clinical Specialist	Agree	disagree	disagree	Agree	strongly agree	strongly agree	Agree	strongly agree	Agree	disagree	disagree	Agree	Agree	disagree	Agree	Agree	Agree	Agree	52	7	11	7	7	14	6	0	0	0	1	0	1	0	0	0	1	0	0
female	No	2500-5000	obstetrics and gynecology department	4	College	tertiary hospitals	8	4	No	general	Yes	undetermined	Agree	Agree	Agree	Agree	Agree	Agree	Agree	Agree	Agree	Agree	Agree	Agree	Agree	disagree	Agree	Agree	Agree	Agree	53	9	9	6	9	14	6	0	0	0	1	0	0	1	0	0	0	0	0
male	No	2500-5000	medical department	40	College	tertiary hospitals	2	2	No	general	Yes	undetermined	disagree	disagree	disagree	disagree	disagree	disagree	disagree	disagree	disagree	disagree	disagree	disagree	disagree	disagree	disagree	disagree	disagree	disagree	36	6	6	4	6	10	4	0	0	0	1	0	0	1	0	0	0	0	0
female	No	2500-5000	others	36	College	tertiary hospitals	4	4	Yes	adore	Yes	Nursing Clinical Specialist	Agree	disagree	disagree	Agree	Agree	Agree	disagree	strongly disagree	strongly disagree	strongly disagree	strongly disagree	Agree	Agree	strongly disagree	strongly disagree	strongly disagree	strongly disagree	strongly disagree	33	7	9	3	3	9	2	0	0	0	1	1	0	0	0	0	1	0	0
female	No	2500-5000	operating room	36	College	tertiary hospitals	3	1	No	general	Yes	Further study	Agree	Agree	Agree	Agree	Agree	strongly agree	strongly disagree	Agree	Agree	Agree	Agree	Agree	strongly agree	Agree	Agree	Agree	Agree	Agree	54	9	10	4	9	16	6	0	0	0	1	0	0	1	0	0	0	1	0
female	No	＜2500	obstetrics and gynecology department	4	College	tertiary hospitals	3	3	Yes	like	Yes	Nursing Clinical Specialist	Agree	Agree	Agree	Agree	Agree	Agree	Agree	Agree	Agree	Agree	Agree	Agree	Agree	Agree	Agree	Agree	Agree	disagree	53	9	9	6	9	15	5	0	0	0	1	0	1	0	0	0	1	0	0
female	No	＜2500	obstetrics and gynecology department	40	technical secondary school	tertiary hospitals	4	4	Yes	like	Yes	Nursing Clinical Specialist	Agree	disagree	Agree	Agree	disagree	strongly agree	Agree	Agree	disagree	Agree	Agree	disagree	Agree	disagree	disagree	Agree	strongly disagree	strongly disagree	45	8	9	6	8	12	2	0	1	0	0	0	1	0	0	0	1	0	0
male	Yes	2500-5000	surgical department	28	College	tertiary hospitals	2	2	Yes	like	Yes	Nursing Clinical Specialist	strongly agree	strongly agree	strongly agree	strongly agree	strongly agree	strongly agree	strongly agree	strongly agree	strongly agree	disagree	strongly disagree	strongly agree	Agree	strongly disagree	strongly disagree	strongly agree	strongly disagree	strongly disagree	54	12	12	8	7	13	2	0	0	0	1	0	1	0	0	0	1	0	0
female	No	＞7500	medical department	20	Bachelor	tertiary hospitals	3	2	Yes	like	Yes	Nursing Clinical Specialist	Agree	disagree	Agree	Agree	disagree	disagree	disagree	strongly disagree	disagree	Agree	disagree	disagree	disagree	disagree	disagree	disagree	disagree	disagree	39	8	7	3	7	10	4	0	0	1	0	0	1	0	0	0	1	0	0
female	No	＜2500	medical department	20	Bachelor	tertiary hospitals	4	3	No	dislike	Yes	switch to another job	Agree	Agree	Agree	Agree	Agree	Agree	Agree	Agree	Agree	Agree	Agree	Agree	disagree	disagree	disagree	disagree	disagree	disagree	48	9	9	6	9	11	4	0	0	1	0	0	0	0	1	0	0	0	0
female	No	5001-7500	medical department	3	Bachelor	tertiary hospitals	4	4	Yes	general	No	Further study	Agree	disagree	disagree	Agree	disagree	Agree	disagree	disagree	disagree	disagree	Agree	disagree	Agree	disagree	Agree	Agree	disagree	disagree	43	7	8	4	7	13	4	0	0	1	0	0	0	1	0	0	0	1	0
male	Yes	5001-7500	surgical department	34	College	tertiary hospitals	4	4	Yes	adore	Yes	Nursing Clinical Specialist	strongly agree	Agree	strongly agree	strongly agree	Agree	Agree	disagree	disagree	disagree	disagree	disagree	disagree	disagree	disagree	disagree	Agree	disagree	strongly disagree	45	11	10	4	6	11	3	0	0	0	1	1	0	0	0	0	1	0	0
female	No	＜2500	surgical department	16	Bachelor	tertiary hospitals	4	4	No	general	No	undetermined	Agree	disagree	disagree	disagree	Agree	Agree	disagree	disagree	Agree	disagree	disagree	Agree	Agree	disagree	Agree	Agree	disagree	disagree	44	7	8	4	7	14	4	0	1	0	0	0	0	1	0	0	0	0	0
female	Yes	＜2500	medical department	22	Bachelor	tertiary hospitals	1	1	Yes	general	No	undetermined	Agree	Agree	Agree	Agree	disagree	disagree	disagree	disagree	strongly disagree	strongly disagree	strongly disagree	strongly disagree	disagree	disagree	disagree	disagree	disagree	disagree	36	9	7	4	3	9	4	0	0	1	0	0	0	1	0	0	0	0	0
female	No	＜2500	others	3	College	tertiary hospitals	4	4	Yes	adore	Yes	Nursing Clinical Specialist	Agree	Agree	Agree	Agree	Agree	Agree	Agree	disagree	disagree	disagree	disagree	Agree	disagree	disagree	disagree	disagree	disagree	disagree	44	9	9	5	6	11	4	0	0	0	1	1	0	0	0	0	1	0	0
female	No	5001-7500	medical department	4	College	tertiary hospitals	2	2	No	like	No	Nursing Clinical Specialist	Agree	disagree	disagree	Agree	disagree	disagree	disagree	disagree	disagree	disagree	disagree	disagree	disagree	disagree	disagree	disagree	disagree	disagree	38	7	7	4	6	10	4	0	0	0	1	0	1	0	0	0	1	0	0
female	No	＜2500	medical department	4	College	tertiary hospitals	4	4	No	like	Yes	Nursing Clinical Specialist	Agree	Agree	disagree	strongly agree	Agree	disagree	Agree	disagree	disagree	disagree	Agree	disagree	disagree	disagree	disagree	disagree	disagree	disagree	43	8	9	5	7	10	4	0	0	0	1	0	1	0	0	0	1	0	0
female	No	5001-7500	surgical department	32	College	tertiary hospitals	4	4	Yes	general	Yes	Further study	Agree	disagree	disagree	disagree	Agree	Agree	disagree	disagree	Agree	Agree	disagree	Agree	disagree	disagree	disagree	disagree	disagree	disagree	42	7	8	4	8	11	4	0	0	0	1	0	0	1	0	0	0	1	0
female	Yes	＞7500	emergency department/ICU	36	College	tertiary hospitals	8	4	No	like	Yes	undetermined	Agree	disagree	disagree	Agree	Agree	Agree	strongly disagree	strongly disagree	disagree	strongly disagree	strongly disagree	Agree	disagree	disagree	disagree	disagree	disagree	strongly disagree	36	7	9	2	4	11	3	0	0	0	1	0	1	0	0	0	0	0	0
female	No	2500-5000	surgical department	32	College	tertiary hospitals	3	3	Yes	general	No	Nursing Clinical Specialist	Agree	Agree	Agree	strongly agree	Agree	Agree	strongly agree	strongly agree	disagree	Agree	disagree	Agree	Agree	Agree	Agree	Agree	disagree	disagree	53	9	10	8	7	15	4	0	0	0	1	0	0	1	0	0	1	0	0
female	No	＞7500	emergency department/ICU	3	Bachelor	tertiary hospitals	4	4	Yes	general	Yes	Nursing Clinical Specialist	disagree	Agree	Agree	strongly agree	strongly agree	strongly agree	strongly agree	strongly agree	Agree	disagree	disagree	disagree	disagree	disagree	Agree	Agree	Agree	disagree	52	8	12	8	7	12	5	0	0	1	0	0	0	1	0	0	1	0	0
female	Yes	5001-7500	operating room	9	College	tertiary hospitals	10	3	Yes	general	No	Further study	disagree	strongly agree	Agree	strongly agree	strongly agree	strongly agree	strongly agree	Agree	Agree	strongly agree	strongly agree	Agree	Agree	Agree	Agree	Agree	Agree	Agree	60	9	12	7	11	15	6	0	0	0	1	0	0	1	0	0	0	1	0
male	Yes	5001-7500	surgical department	4	Bachelor	tertiary hospitals	4	4	Yes	like	Yes	Nursing Clinical Specialist	strongly agree	Agree	disagree	disagree	disagree	Agree	disagree	disagree	disagree	disagree	disagree	disagree	disagree	disagree	disagree	disagree	disagree	disagree	40	9	7	4	6	10	4	0	1	0	0	0	1	0	0	0	1	0	0
female	No	＜2500	others	22	College	tertiary hospitals	1	4	Yes	like	Yes	Nursing Clinical Specialist	Agree	disagree	disagree	Agree	Agree	Agree	Agree	Agree	disagree	disagree	Agree	disagree	disagree	disagree	disagree	disagree	disagree	disagree	43	7	9	6	7	10	4	0	0	0	1	0	1	0	0	0	1	0	0
female	No	5001-7500	obstetrics and gynecology department	4	College	tertiary hospitals	4	4	Yes	general	Yes	Further study	Agree	disagree	disagree	Agree	disagree	Agree	disagree	disagree	disagree	disagree	disagree	Agree	disagree	disagree	disagree	disagree	disagree	disagree	40	7	8	4	6	11	4	0	0	0	1	0	0	1	0	0	0	1	0
female	No	2500-5000	medical department	2	College	tertiary hospitals	2	1	Yes	general	No	switch to another job	Agree	Agree	Agree	disagree	Agree	Agree	Agree	Agree	Agree	disagree	Agree	Agree	Agree	Agree	Agree	Agree	disagree	disagree	50	9	8	6	8	15	4	0	0	0	1	0	0	1	0	0	0	0	0
female	Yes	2500-5000	medical department	36	College	tertiary hospitals	4	4	Yes	general	Yes	undetermined	Agree	disagree	disagree	Agree	Agree	Agree	Agree	Agree	Agree	Agree	Agree	Agree	Agree	Agree	Agree	Agree	Agree	Agree	52	7	9	6	9	15	6	0	0	0	1	0	0	1	0	0	0	0	0
female	No	5001-7500	medical department	7	College	tertiary hospitals	5	6	Yes	dislike	No	undetermined	Agree	strongly disagree	Agree	strongly agree	strongly agree	strongly agree	strongly agree	Agree	Agree	disagree	disagree	Agree	disagree	disagree	disagree	disagree	disagree	disagree	48	7	12	7	7	11	4	0	0	0	1	0	0	0	1	0	0	0	0
female	No	2500-5000	medical department	36	College	tertiary hospitals	3	1	No	general	No	Further study	strongly agree	strongly agree	strongly agree	strongly disagree	strongly agree	strongly agree	strongly agree	strongly agree	strongly agree	strongly agree	strongly agree	strongly agree	strongly agree	strongly agree	strongly agree	strongly agree	strongly agree	strongly agree	69	12	9	8	12	20	8	0	0	0	1	0	0	1	0	0	0	1	0
female	No	2500-5000	emergency department/ICU	4	College	tertiary hospitals	8	4	Yes	like	Yes	Nursing Clinical Specialist	Agree	Agree	Agree	Agree	disagree	disagree	disagree	disagree	disagree	disagree	disagree	disagree	disagree	disagree	disagree	disagree	disagree	disagree	40	9	7	4	6	10	4	0	0	0	1	0	1	0	0	0	1	0	0
male	No	2500-5000	emergency department/ICU	28	Bachelor	tertiary hospitals	8	3	Yes	like	No	Nursing Clinical Specialist	Agree	disagree	disagree	strongly agree	disagree	strongly agree	strongly disagree	strongly disagree	Agree	Agree	Agree	strongly agree	Agree	disagree	disagree	Agree	strongly disagree	strongly disagree	44	7	10	2	9	14	2	0	0	1	0	0	1	0	0	0	1	0	0
female	No	2500-5000	surgical department	4	College	tertiary hospitals	5	4	No	general	Yes	undetermined	Agree	disagree	disagree	strongly agree	Agree	Agree	disagree	Agree	disagree	disagree	Agree	Agree	Agree	disagree	Agree	Agree	disagree	disagree	47	7	10	5	7	14	4	0	0	0	1	0	0	1	0	0	0	0	0
male	Yes	＞7500	pediatric department	4	Bachelor	tertiary hospitals	4	4	Yes	strongly dislike	No	switch to another job	Agree	disagree	disagree	Agree	Agree	Agree	disagree	disagree	Agree	disagree	Agree	strongly agree	strongly agree	Agree	Agree	Agree	disagree	Agree	50	7	9	4	8	17	5	0	1	0	0	0	0	0	0	1	0	0	0
female	No	2500-5000	operating room	4	Bachelor	tertiary hospitals	2	1	Yes	general	Yes	undetermined	Agree	disagree	disagree	Agree	disagree	disagree	strongly disagree	strongly disagree	Agree	disagree	Agree	disagree	disagree	disagree	Agree	Agree	disagree	disagree	40	7	7	2	8	12	4	0	0	1	0	0	0	1	0	0	0	0	0
female	No	＞7500	surgical department	2	College	tertiary hospitals	4	4	No	general	No	Nursing Clinical Specialist	Agree	disagree	disagree	Agree	disagree	Agree	Agree	Agree	Agree	Agree	Agree	Agree	Agree	Agree	Agree	Agree	Agree	Agree	51	7	8	6	9	15	6	0	0	0	1	0	0	1	0	0	1	0	0
female	No	2500-5000	operating room	33	College	tertiary hospitals	5	3	No	like	No	Nursing Clinical Specialist	Agree	disagree	disagree	Agree	Agree	Agree	disagree	disagree	disagree	disagree	disagree	disagree	Agree	disagree	Agree	Agree	disagree	disagree	43	7	9	4	6	13	4	0	0	0	1	0	1	0	0	0	1	0	0
male	No	＜2500	others	24	College	tertiary hospitals	4	2	Yes	like	Yes	Further study	Agree	Agree	disagree	Agree	disagree	Agree	disagree	disagree	disagree	disagree	disagree	disagree	Agree	disagree	disagree	disagree	disagree	disagree	41	8	8	4	6	11	4	0	0	0	1	0	1	0	0	0	0	1	0
male	Yes	2500-5000	surgical department	26	College	tertiary hospitals	4	4	No	like	Yes	Further study	strongly agree	strongly agree	strongly agree	strongly agree	strongly agree	strongly agree	strongly agree	strongly agree	disagree	disagree	disagree	strongly agree	disagree	disagree	disagree	disagree	disagree	disagree	54	12	12	8	6	12	4	0	0	0	1	0	1	0	0	0	0	1	0
female	No	2500-5000	surgical department	4	Bachelor	tertiary hospitals	8	4	Yes	general	No	Nursing Clinical Specialist	Agree	Agree	strongly disagree	Agree	Agree	strongly agree	strongly disagree	Agree	disagree	strongly disagree	disagree	strongly agree	Agree	strongly disagree	Agree	strongly agree	strongly disagree	disagree	44	7	10	4	5	15	3	0	0	1	0	0	0	1	0	0	1	0	0
female	No	2500-5000	operating room	4	College	tertiary hospitals	0	0	No	like	Yes	Further study	Agree	strongly disagree	disagree	Agree	Agree	disagree	Agree	strongly disagree	disagree	Agree	strongly agree	Agree	strongly disagree	strongly disagree	strongly disagree	strongly disagree	strongly disagree	strongly disagree	36	6	8	4	9	7	2	0	0	1	0	0	1	0	0	0	0	1	0
female	No	2500-5000	medical department	4	College	tertiary hospitals	2	1	No	like	Yes	Further study	Agree	Agree	disagree	Agree	disagree	strongly agree	strongly disagree	strongly disagree	disagree	disagree	disagree	disagree	disagree	strongly disagree	disagree	disagree	strongly disagree	strongly disagree	36	8	9	2	6	9	2	0	0	0	1	0	1	0	0	0	0	1	0
female	No	2500-5000	medical department	40	Bachelor	tertiary hospitals	3	3	Yes	general	No	Nursing Clinical Specialist	Agree	Agree	Agree	strongly agree	strongly agree	strongly agree	strongly agree	strongly agree	disagree	strongly agree	strongly agree	strongly agree	strongly agree	strongly agree	strongly agree	strongly agree	strongly agree	Agree	66	9	12	8	10	20	7	0	1	0	0	0	0	1	0	0	1	0	0
female	No	＜2500	medical department	29	College	tertiary hospitals	5	2	Yes	like	Yes	Further study	Agree	disagree	disagree	Agree	disagree	Agree	disagree	strongly disagree	disagree	strongly disagree	disagree	strongly agree	Agree	disagree	strongly disagree	disagree	strongly disagree	strongly disagree	37	7	8	3	5	12	2	0	0	0	1	0	1	0	0	0	0	1	0
male	Yes	5001-7500	surgical department	4	College	tertiary hospitals	8	4	No	general	No	Further study	Agree	Agree	Agree	Agree	Agree	Agree	Agree	Agree	Agree	Agree	Agree	Agree	Agree	Agree	Agree	Agree	Agree	Agree	54	9	9	6	9	15	6	0	0	0	1	0	0	1	0	0	0	1	0
female	No	2500-5000	emergency department/ICU	28	College	tertiary hospitals	4	3	No	general	Yes	Nursing Clinical Specialist	Agree	Agree	Agree	strongly agree	disagree	Agree	disagree	Agree	Agree	Agree	Agree	disagree	Agree	disagree	Agree	Agree	disagree	Agree	50	9	9	5	9	13	5	0	0	0	1	0	0	1	0	0	1	0	0
male	No	2500-5000	medical department	4	College	tertiary hospitals	0	0	Yes	general	Yes	undetermined	Agree	disagree	strongly disagree	strongly disagree	disagree	disagree	disagree	strongly disagree	strongly disagree	Agree	disagree	strongly agree	strongly agree	disagree	disagree	disagree	disagree	disagree	38	6	5	3	6	14	4	0	0	0	1	0	0	1	0	0	0	0	0
female	No	5001-7500	surgical department	25	College	tertiary hospitals	4	7	Yes	like	Yes	Nursing Clinical Specialist	strongly disagree	strongly disagree	strongly disagree	Agree	Agree	Agree	strongly disagree	disagree	disagree	disagree	disagree	Agree	Agree	disagree	disagree	disagree	strongly disagree	strongly disagree	35	3	9	3	6	12	2	0	0	0	1	0	1	0	0	0	1	0	0
female	No	2500-5000	others	4	Bachelor	tertiary hospitals	4	4	No	general	No	switch to another job	Agree	disagree	disagree	strongly agree	strongly agree	Agree	disagree	disagree	strongly agree	Agree	disagree	Agree	Agree	Agree	Agree	disagree	Agree	Agree	51	7	11	4	9	14	6	0	1	0	0	0	0	1	0	0	0	0	0
female	No	2500-5000	others	4	technical secondary school	tertiary hospitals	5	6	Yes	strongly dislike	No	undetermined	Agree	strongly agree	strongly agree	disagree	strongly agree	strongly agree	strongly agree	strongly agree	disagree	disagree	Agree	disagree	strongly agree	Agree	disagree	Agree	Agree	strongly agree	57	11	10	8	7	14	7	0	0	0	1	0	0	0	0	1	0	0	0
female	Yes	5001-7500	others	4	College	tertiary hospitals	7	4	No	general	No	switch to another job	Agree	disagree	Agree	strongly agree	strongly agree	strongly agree	strongly agree	strongly agree	Agree	disagree	disagree	strongly agree	strongly agree	disagree	disagree	disagree	disagree	strongly agree	55	8	12	8	7	14	6	0	0	0	1	0	0	1	0	0	0	0	0
female	No	2500-5000	emergency department/ICU	18	College	tertiary hospitals	4	4	No	like	Yes	switch to another job	strongly agree	strongly agree	strongly agree	strongly agree	strongly agree	strongly agree	strongly agree	strongly agree	strongly agree	strongly agree	strongly agree	strongly agree	strongly agree	strongly agree	strongly agree	strongly agree	strongly agree	strongly agree	72	12	12	8	12	20	8	0	0	0	1	0	1	0	0	0	0	0	0
female	No	2500-5000	obstetrics and gynecology department	6	College	tertiary hospitals	4	4	No	general	Yes	undetermined	Agree	Agree	Agree	Agree	disagree	Agree	Agree	Agree	disagree	Agree	Agree	disagree	disagree	Agree	Agree	Agree	disagree	disagree	48	9	8	6	8	13	4	0	0	0	1	0	0	1	0	0	0	0	0
female	No	2500-5000	obstetrics and gynecology department	4	College	tertiary hospitals	0	0	Yes	like	Yes	Further study	strongly agree	strongly agree	strongly agree	strongly agree	strongly agree	strongly agree	strongly agree	strongly agree	strongly agree	strongly agree	strongly agree	strongly agree	strongly agree	strongly agree	strongly agree	strongly agree	strongly agree	strongly agree	72	12	12	8	12	20	8	0	0	0	1	0	1	0	0	0	0	1	0
female	Yes	＞7500	operating room	28	Bachelor	tertiary hospitals	5	1	No	strongly dislike	No	switch to another job	disagree	disagree	disagree	disagree	strongly agree	strongly agree	strongly agree	strongly agree	strongly agree	strongly agree	strongly agree	strongly agree	strongly agree	strongly disagree	strongly agree	strongly disagree	disagree	strongly agree	56	6	10	8	12	14	6	0	1	0	0	0	0	0	0	1	0	0	0
female	No	2500-5000	medical department	28	College	tertiary hospitals	2	1	Yes	like	Yes	Nursing Clinical Specialist	Agree	Agree	Agree	Agree	Agree	Agree	Agree	Agree	Agree	strongly agree	disagree	Agree	Agree	disagree	Agree	Agree	Agree	Agree	53	9	9	6	9	14	6	0	0	0	1	0	1	0	0	0	1	0	0
[truncated: 11 more columns]
